# Supplementary material for: Double-pentagon silicon chains in a quasi-1D Si/Ag(001) surface alloy
Source: Nat Commun. 2024 Oct 25;15:9242. doi: 10.1038/s41467-024-53589-4 (PMC11511886; doi:10.1038/s41467-024-53589-4)
Supplement: Supplementary file 3 — Supplementary Data 1 [file 41467_2024_53589_MOESM3_ESM.zip]

Archive with 29 entries (29 files):
- BT-2Si.in
- BT-4Si.in
- BT-5Si.in
- BT-6Si-a.in
- BT-6Si-b.in
- BT-7Si-a.in
- BT-7Si-b.in
- BT-8Si-a-o.in
- BT-8Si-a.in
- BT-8Si-b.in
- BT-8Si-c.in
- BT_10Si.in
- README.txt
- SA-4Si-2Ag.in
- SA-4Si-6Ag.in
- SA-4Si-7Ag-a.in
- SA-4Si-7Ag-b.in
- SA-4Si-8Ag.in
- SA-5Si-7Ag.in
- SA-5Si-8Ag.in
- SA-6Si-1Ag.in
- SA-6Si-6Ag.in
- SA-6Si-7Ag.in
- SA-7Si-6Ag.in
- SA-8Si-1Ag.in
- SA-8Si-2Ag-o.in
- SA-8Si-2Ag.in
- SA-8Si-3Ag.in
- SA-8Si-6Ag.in
