# Supplementary material for: Double-pentagon silicon chains in a quasi-1D Si/Ag(001) surface alloy
Source: Nat Commun. 2024 Oct 25;15:9242. doi: 10.1038/s41467-024-53589-4 (PMC11511886; doi:10.1038/s41467-024-53589-4)
Supplement: Supplementary file 3 — Supplementary Data 1 [file 41467_2024_53589_MOESM3_ESM.zip › BT-2Si.in]

&CONTROL
  calculation  = "relax",			
  prefix       = "Ag",			 
  nstep=200					
  pseudo_dir   = "/m100_scratch/userexternal/asette00/Pseudo",	
  outdir       = "./tmp",		
  restart_mode = "restart"		
  verbosity    = "high",		
  tprnfor = .true.			
  wf_collect=.true.			
  etot_conv_thr=1.0e-5,
   forc_conv_thr=1.0e-4,
/
&SYSTEM
  ibrav     = 0,				
  celldm(1) = 5.43765114732455046263,			
					
  nat       = 65,			
					
  ntyp      = 2,			
  occupations='smearing', smearing='methfessel-paxton', degauss=0.003					
  ecutwfc   = 50, 			
  !nbnd      = 5				
/
&ELECTRONS
  conv_thr    = 1.D-6,			
  mixing_beta = 0.7D0	,
 mixing_mode = 'local-TF'
 startingpot="file"
 startingwfc="atomic"
/
&ions
/
CELL_PARAMETERS {Alat}
3.000000000	0.000000000	0.000000000
0.000000000	3.000000000	0.000000000	
0.000000000	0.000000000	15.000000000
ATOMIC_SPECIES
 Ag  107.89  Ag.LDA.fhi.UPF
 Si 107.868 Si.LDA.fhi.UPF
ATOMIC_POSITIONS (alat)
Si            1.9143721565        1.0000000000        2.6078979250
Si            1.0856213811        1.0000000000        2.6078978990
Ag            0.5012646252        0.4938042107        2.1505902988
Ag            0.5012646252        1.5061957893        2.1505902988
Ag            0.5010054789        2.5000000000        2.1079266017
Ag            1.4999972478        0.4312454243        2.0874871972
Ag            1.4999972478        1.5687545757        2.0874871972
Ag            1.4999995277        2.5000000000        2.0862693304
Ag            2.4987299628        0.4938043731        2.1505904961
Ag            2.4987299628        1.5061956269        2.1505904961
Ag            2.4989936159        2.5000000000        2.1079270250
Ag           -0.0000012306        0.0115816317        1.4329822834
Ag           -0.0000021103        1.0000000000        1.4373446038
Ag           -0.0000012306        1.9884183683        1.4329822834
Ag            0.9871188064       -0.0027495603        1.3983461720
Ag            1.0006367373        1.0000000000        1.4171697811
Ag            0.9871188064        2.0027495603        1.3983461720
Ag            2.0128788510       -0.0027493045        1.3983467888
Ag            1.9993592166        1.0000000000        1.4171698671
Ag            2.0128788510        2.0027493045        1.3983467888
Ag            0.4961612982        0.5025811780        0.7098551648
Ag            0.4961612982        1.4974188220        0.7098551648
Ag            0.4903692397        2.5000000000        0.7027118713
Ag            1.4999990353        0.5001992429        0.7070559072
Ag            1.4999990353        1.4998007571        0.7070559072
Ag            1.4999994372        2.5000000000        0.7002035106
Ag            2.5038365687        0.5025811627        0.7098552212
Ag            2.5038365687        1.4974188373        0.7098552212
Ag            2.5096291130        2.5000000000        0.7027122280
Ag           -0.0000004656        0.0023996812       -0.0032711663
Ag           -0.0000005372        1.0000000000        0.0012450757
Ag           -0.0000004656        1.9976003188       -0.0032711663
Ag            0.9992640534        0.0005009408        0.0005355872
Ag            0.9986725478        1.0000000000        0.0007312188
Ag            0.9992640534        1.9994990592        0.0005355872
Ag            2.0007351333        0.0005009226        0.0005355483
Ag            2.0013264413        1.0000000000        0.0007311752
Ag            2.0007351333        1.9994990774        0.0005355483
Ag            0.5000000000        0.5000000000       -0.7071067690    0   0   0
Ag            0.5000000000        1.5000000000       -0.7071067690    0   0   0
Ag            0.5000000000        2.5000000000       -0.7071067690    0   0   0
Ag            1.5000000000        0.5000000000       -0.7071067690    0   0   0
Ag            1.5000000000        1.5000000000       -0.7071067690    0   0   0
Ag            1.5000000000        2.5000000000       -0.7071067690    0   0   0
Ag            2.5000000000        0.5000000000       -0.7071067690    0   0   0
Ag            2.5000000000        1.5000000000       -0.7071067690    0   0   0
Ag            2.5000000000        2.5000000000       -0.7071067690    0   0   0
Ag            0.0000000000        0.0000000000       -1.4142135400    0   0   0
Ag            0.0000000000        1.0000000000       -1.4142135400    0   0   0
Ag            0.0000000000        2.0000000000       -1.4142135400    0   0   0
Ag            1.0000000000        0.0000000000       -1.4142135400    0   0   0
Ag            1.0000000000        1.0000000000       -1.4142135400    0   0   0
Ag            1.0000000000        2.0000000000       -1.4142135400    0   0   0
Ag            2.0000000000        0.0000000000       -1.4142135400    0   0   0
Ag            2.0000000000        1.0000000000       -1.4142135400    0   0   0
Ag            2.0000000000        2.0000000000       -1.4142135400    0   0   0
Ag            0.5000000000        0.5000000000       -2.1213202500    0   0   0
Ag            0.5000000000        1.5000000000       -2.1213202500    0   0   0
Ag            0.5000000000        2.5000000000       -2.1213202500    0   0   0
Ag            1.5000000000        0.5000000000       -2.1213202500    0   0   0
Ag            1.5000000000        1.5000000000       -2.1213202500    0   0   0
Ag            1.5000000000        2.5000000000       -2.1213202500    0   0   0
Ag            2.5000000000        0.5000000000       -2.1213202500    0   0   0
Ag            2.5000000000        1.5000000000       -2.1213202500    0   0   0
Ag            2.5000000000        2.5000000000       -2.1213202500    0   0   0
K_POINTS {automatic}
8 8 1 0 0 0 
