# Supplementary material for: Double-pentagon silicon chains in a quasi-1D Si/Ag(001) surface alloy
Source: Nat Commun. 2024 Oct 25;15:9242. doi: 10.1038/s41467-024-53589-4 (PMC11511886; doi:10.1038/s41467-024-53589-4)
Supplement: Supplementary file 3 — Supplementary Data 1 [file 41467_2024_53589_MOESM3_ESM.zip › BT-4Si.in]

&CONTROL
  calculation  = "relax",			
  prefix       = "Ag",			 
  nstep=200					
  pseudo_dir   = "/m100_scratch/userexternal/asette00/Pseudo",	
  outdir       = "./tmp",		
  restart_mode = "restart"		
  verbosity    = "high",		
  tprnfor = .true.			
  wf_collect=.true.			
  etot_conv_thr=1.0e-5,
   forc_conv_thr=1.0e-4,
/
&SYSTEM
  ibrav     = 0,				
  celldm(1) = 5.43765114732455046263,			
					
  nat       = 67,			
					
  ntyp      = 2,			
  occupations='smearing', smearing='methfessel-paxton', degauss=0.003					
  ecutwfc   = 50, 			
  !nbnd      = 5				
/
&ELECTRONS
  conv_thr    = 1.D-6,			
  mixing_beta = 0.7D0	,
 mixing_mode = 'local-TF'
 startingpot="file"
 startingwfc="atomic"
/
&ions
/
CELL_PARAMETERS {Alat}
3.000000000	0.000000000	0.000000000
0.000000000	3.000000000	0.000000000	
0.000000000	0.000000000	15.000000000
ATOMIC_SPECIES
 Ag  107.89  Ag.LDA.fhi.UPF
 Si 107.868 Si.LDA.fhi.UPF
ATOMIC_POSITIONS (alat)
Si            1.9305957255        1.9305978295        2.6542499818
Si            1.0694088650        1.9305982769        2.6542492367
Si            1.9305956608        1.0694127599        2.6542450392
Si            1.0694100527        1.0694137580        2.6542465069
Ag            0.5092728327        0.5092720097        2.1792387635
Ag            0.4798715324        1.4999974168        2.1058492489
Ag            0.5092723583        2.4907215453        2.1792341570
Ag            1.4999991143        0.4798787459        2.1058381427
Ag            1.5000022127        1.5000081217        1.9678808904
Ag            1.4999999680        2.5201337684        2.1058417330
Ag            2.4907260177        0.5092718191        2.1792371708
Ag            2.5201347815        1.4999983002        2.1058513979
Ag            2.4907268370        2.4907221871        2.1792333115
Ag           -0.0000024989       -0.0000128272        1.4832090064
Ag            0.0000001950        0.9830943849        1.4236684418
Ag            0.0000003723        2.0168776626        1.4236589166
Ag            0.9830994153       -0.0000008424        1.4236726849
Ag            0.9792152935        0.9792195880        1.3841032163
Ag            0.9792125893        2.0207801973        1.3840988887
Ag            2.0168950097       -0.0000006249        1.4236705147
Ag            2.0207856260        0.9792193280        1.3841027632
Ag            2.0207884492        2.0207806827        1.3840984365
Ag            0.4897661584        0.4897617466        0.7030777534
Ag            0.4915375381        1.4999896749        0.7041429265
Ag            0.4897651875        2.5102234914        0.7030743490
Ag            1.4999981284        0.4915320271        0.7041572131
Ag            1.4999993393        1.4999935268        0.7147939366
Ag            1.4999981260        2.5084548198        0.7041550725
Ag            2.5102308348        0.4897616543        0.7030770028
Ag            2.5084607437        1.4999896750        0.7041425673
Ag            2.5102317213        2.5102234884        0.7030735561
Ag           -0.0000011939       -0.0000053932       -0.0111610187
Ag           -0.0000010590        0.9997066633       -0.0025661814
Ag           -0.0000011199        2.0002785281       -0.0025653095
Ag            0.9997140123       -0.0000077362       -0.0025607035
Ag            1.0004711500        1.0004599028        0.0039902130
Ag            1.0004707623        1.9995226211        0.0039904796
Ag            2.0002829085       -0.0000078017       -0.0025606423
Ag            1.9995263524        1.0004597788        0.0039900719
Ag            1.9995265922        1.9995225859        0.0039902497
Ag            0.5000000000        0.5000000000       -0.7071067690    0   0   0
Ag            0.5000000000        1.5000000000       -0.7071067690    0   0   0
Ag            0.5000000000        2.5000000000       -0.7071067690    0   0   0
Ag            1.5000000000        0.5000000000       -0.7071067690    0   0   0
Ag            1.5000000000        1.5000000000       -0.7071067690    0   0   0
Ag            1.5000000000        2.5000000000       -0.7071067690    0   0   0
Ag            2.5000000000        0.5000000000       -0.7071067690    0   0   0
Ag            2.5000000000        1.5000000000       -0.7071067690    0   0   0
Ag            2.5000000000        2.5000000000       -0.7071067690    0   0   0
Ag            0.0000000000        0.0000000000       -1.4142135400    0   0   0
Ag            0.0000000000        1.0000000000       -1.4142135400    0   0   0
Ag            0.0000000000        2.0000000000       -1.4142135400    0   0   0
Ag            1.0000000000        0.0000000000       -1.4142135400    0   0   0
Ag            1.0000000000        1.0000000000       -1.4142135400    0   0   0
Ag            1.0000000000        2.0000000000       -1.4142135400    0   0   0
Ag            2.0000000000        0.0000000000       -1.4142135400    0   0   0
Ag            2.0000000000        1.0000000000       -1.4142135400    0   0   0
Ag            2.0000000000        2.0000000000       -1.4142135400    0   0   0
Ag            0.5000000000        0.5000000000       -2.1213202500    0   0   0
Ag            0.5000000000        1.5000000000       -2.1213202500    0   0   0
Ag            0.5000000000        2.5000000000       -2.1213202500    0   0   0
Ag            1.5000000000        0.5000000000       -2.1213202500    0   0   0
Ag            1.5000000000        1.5000000000       -2.1213202500    0   0   0
Ag            1.5000000000        2.5000000000       -2.1213202500    0   0   0
Ag            2.5000000000        0.5000000000       -2.1213202500    0   0   0
Ag            2.5000000000        1.5000000000       -2.1213202500    0   0   0
Ag            2.5000000000        2.5000000000       -2.1213202500    0   0   0
K_POINTS {automatic}
8 8 1 0 0 0
