# Supplementary material for: Double-pentagon silicon chains in a quasi-1D Si/Ag(001) surface alloy
Source: Nat Commun. 2024 Oct 25;15:9242. doi: 10.1038/s41467-024-53589-4 (PMC11511886; doi:10.1038/s41467-024-53589-4)
Supplement: Supplementary file 3 — Supplementary Data 1 [file 41467_2024_53589_MOESM3_ESM.zip › BT-5Si.in]

&CONTROL
  calculation  = "relax",			
  prefix       = "Ag",			 
  nstep=200					
  pseudo_dir   = "/m100_scratch/userexternal/asette00/Pseudo",	
 ! pseudo_dir = "/home/andrea/Scaricati/DFT_QE_beginner_tutorial-master/Pseudo"
  outdir       = "./tmp",		
  restart_mode = "from_scratch"		
  verbosity    = "high",		
  tprnfor = .true.			
  wf_collect=.true.			
  etot_conv_thr=1.0e-5,
   forc_conv_thr=1.0e-4,
/
&SYSTEM
  ibrav     = 0,				
  celldm(1) = 5.43765114732455046263,			
   occupations='smearing', smearing='methfessel-paxton', degauss=0.003					
  nat       = 68,			
					
  ntyp      = 2,			
					
  ecutwfc   = 50, 			
  !nbnd      = 5				
/
&ELECTRONS
  conv_thr    = 1.D-6,			
  mixing_beta = 0.7D0	,
 mixing_mode = 'local-TF'
 electron_maxstep = 350
! startingpot="file"
! startingwfc="atomic"
/
&ions
/
CELL_PARAMETERS {Alat}
3.000000000	0.000000000	0.000000000
0.000000000	3.000000000	0.000000000	
0.000000000	0.000000000	15.000000000
ATOMIC_SPECIES
 Ag  107.89  Ag.LDA.fhi.UPF
 Si 107.868 Si.LDA.fhi.UPF
ATOMIC_POSITIONS
Si            0.5392627782        1.5000000000        2.9750889940
Si            1.9695824272        1.9281495634        2.6873000210
Si            1.1207364365        1.9914119773        2.6994722155
Si            1.9695823625        1.0718610259        2.6872950784
Si            1.1207376242        1.0086000575        2.6994694857
Ag            0.5160041996        0.5034019727        2.1692905348
Ag            0.4907773866        1.4999974168        2.0891112072
Ag            0.5160037252        2.4965915823        2.1692859283
Ag            1.4998583668        0.4778013864        2.1082549484
Ag            1.4830757499        1.5000081217        2.0207320449
Ag            1.4998592205        2.5222111279        2.1082585387
Ag            2.4906401739        0.5075150486        2.1781594780
Ag            2.5298803290        1.4999983002        2.1127376319
Ag            2.4906409931        2.4924789575        2.1781556187
Ag           -0.0007180410       -0.0000128272        1.4822521852
Ag            0.0011955273        0.9832480722        1.4188323169
Ag            0.0011957046        2.0167239753        1.4188227917
Ag            0.9894751003       -0.0000008424        1.4143798491
Ag            0.9898214569        0.9853787898        1.3803260141
Ag            0.9898187527        2.0146209955        1.3803216865
Ag            2.0151267796       -0.0000006249        1.4240303170
Ag            2.0134487193        0.9891873698        1.3987591094
Ag            2.0134515425        2.0108126409        1.3987547827
Ag            0.4913819765        0.4904991393        0.7042672080
Ag            0.4912884952        1.4999896749        0.7034872830
Ag            0.4913810056        2.5094860987        0.7042638036
Ag            1.5043706966        0.4923580977        0.7021036057
Ag            1.5048113796        1.4999935268        0.7098119662
Ag            1.5043706942        2.5076287491        0.7021014651
Ag            2.5073297959        0.4917116355        0.7082558140
Ag            2.5068787242        1.4999896750        0.7076188794
Ag            2.5073306824        2.5082735071        0.7082523673
Ag           -0.0010015597       -0.0000053932       -0.0066648555
Ag           -0.0002070638        0.9987782333       -0.0016833787
Ag           -0.0002071247        2.0012069580       -0.0016825068
Ag            0.9998812724       -0.0000077362       -0.0034686361
Ag            1.0005181721        1.0006637364        0.0047646373
Ag            1.0005177844        1.9993187874        0.0047649039
Ag            2.0018819306       -0.0000078017       -0.0049500680
Ag            2.0014418707        0.9999594379        0.0028636204
Ag            2.0014421105        2.0000229267        0.0028637982
Ag            0.5000000000        0.5000000000       -0.7071067690    0   0   0
Ag            0.5000000000        1.5000000000       -0.7071067690    0   0   0
Ag            0.5000000000        2.5000000000       -0.7071067690    0   0   0
Ag            1.5000000000        0.5000000000       -0.7071067690    0   0   0
Ag            1.5000000000        1.5000000000       -0.7071067690    0   0   0
Ag            1.5000000000        2.5000000000       -0.7071067690    0   0   0
Ag            2.5000000000        0.5000000000       -0.7071067690    0   0   0
Ag            2.5000000000        1.5000000000       -0.7071067690    0   0   0
Ag            2.5000000000        2.5000000000       -0.7071067690    0   0   0
Ag            0.0000000000        0.0000000000       -1.4142135400    0   0   0
Ag            0.0000000000        1.0000000000       -1.4142135400    0   0   0
Ag            0.0000000000        2.0000000000       -1.4142135400    0   0   0
Ag            1.0000000000        0.0000000000       -1.4142135400    0   0   0
Ag            1.0000000000        1.0000000000       -1.4142135400    0   0   0
Ag            1.0000000000        2.0000000000       -1.4142135400    0   0   0
Ag            2.0000000000        0.0000000000       -1.4142135400    0   0   0
Ag            2.0000000000        1.0000000000       -1.4142135400    0   0   0
Ag            2.0000000000        2.0000000000       -1.4142135400    0   0   0
Ag            0.5000000000        0.5000000000       -2.1213202500    0   0   0
Ag            0.5000000000        1.5000000000       -2.1213202500    0   0   0
Ag            0.5000000000        2.5000000000       -2.1213202500    0   0   0
Ag            1.5000000000        0.5000000000       -2.1213202500    0   0   0
Ag            1.5000000000        1.5000000000       -2.1213202500    0   0   0
Ag            1.5000000000        2.5000000000       -2.1213202500    0   0   0
Ag            2.5000000000        0.5000000000       -2.1213202500    0   0   0
Ag            2.5000000000        1.5000000000       -2.1213202500    0   0   0
Ag            2.5000000000        2.5000000000       -2.1213202500    0   0   0
K_POINTS {automatic}
8 8 1 0 0 0
