# Supplementary material for: Double-pentagon silicon chains in a quasi-1D Si/Ag(001) surface alloy
Source: Nat Commun. 2024 Oct 25;15:9242. doi: 10.1038/s41467-024-53589-4 (PMC11511886; doi:10.1038/s41467-024-53589-4)
Supplement: Supplementary file 3 — Supplementary Data 1 [file 41467_2024_53589_MOESM3_ESM.zip › BT-6Si-a.in]

&CONTROL
  calculation  = "relax",			
  prefix       = "Ag",			 
  nstep=200					
! pseudo_dir   = "/m100_scratch/userexternal/asette00/Pseudo",	
 ! pseudo_dir = "/home/andrea/Scaricati/DFT_QE_beginner_tutorial-master/Pseudo"
  pseudo_dir = '/m100/home/userexternal/chogan00/UPF'
  outdir       = "./",		
  restart_mode = "from_scratch"		
  verbosity    = "high",		
  tprnfor = .true.			
  wf_collect=.true.			
  etot_conv_thr=1.0e-5,
   forc_conv_thr=1.0e-4,
/
&SYSTEM
  ibrav     = 0,				
  celldm(1) = 5.43765114732455046263,			
   occupations='smearing', smearing='methfessel-paxton', degauss=0.003					
  nat       = 69,			
  ntyp      = 2,			
  ecutwfc   = 50, 			
  !nbnd      = 5				
/
&ELECTRONS
  conv_thr    = 1.D-6,			
  mixing_beta = 0.7D0	,
 mixing_mode = 'local-TF'
 electron_maxstep = 350
! startingpot="file"
! startingwfc="atomic"
/
&ions
/
CELL_PARAMETERS {Alat}
3.000000000	0.000000000	0.000000000
0.000000000	3.000000000	0.000000000	
0.000000000	0.000000000	15.000000000
ATOMIC_SPECIES
 Ag  107.89  Ag.LDA.fhi.UPF
 Si 107.868 Si.LDA.fhi.UPF
ATOMIC_POSITIONS (alat)
Si            2.4936398799        1.5000000000        3.0418030214
Si            0.5097665496        1.5000000000        3.0433851513
Si            1.9415433980        1.9874069277        2.6950613408
Si            1.0605935939        1.9874603162        2.6952129841
Si            1.9415433333        1.0126036616        2.6950563982
Si            1.0605947816        1.0125517186        2.6952102543
Ag            0.5123053374        0.5002826454        2.1599662995
Ag            0.4867072054        1.4999974168        2.1145028793
Ag            0.5123048630        2.4997109096        2.1599616930
Ag            1.5008295571        0.4785623088        2.1171671592
Ag            1.5004887016        1.5000081217        2.0469082402
Ag            1.5008304108        2.5214502055        2.1171707495
Ag            2.4892947209        0.5002603369        2.1595429974
Ag            2.5141592086        1.4999983002        2.1133570523
Ag            2.4892955401        2.4997336692        2.1595391381
Ag            0.0008451652       -0.0000128272        1.4650493333
Ag            0.0006708897        0.9905245687        1.4212978601
Ag            0.0006710670        2.0094474788        1.4212883349
Ag            0.9950643181       -0.0000008424        1.4164120404
Ag            0.9920505985        0.9921381544        1.3924866774
Ag            0.9920478943        2.0078616309        1.3924823498
Ag            2.0060949264       -0.0000006249        1.4162761725
Ag            2.0087139101        0.9921148841        1.3922431987
Ag            2.0087167333        2.0078851266        1.3922388720
Ag            0.4940019893        0.4926103457        0.7078320599
Ag            0.4943240092        1.4999896749        0.7048025905
Ag            0.4940010184        2.5073748923        0.7078286555
Ag            1.5003598340        0.4948103279        0.7010898152
Ag            1.5002306338        1.4999935268        0.7040610817
Ag            1.5003598316        2.5051765189        0.7010876746
Ag            2.5069194779        0.4925630854        0.7080162153
Ag            2.5064321216        1.4999896750        0.7050376001
Ag            2.5069203644        2.5074220572        0.7080127686
Ag            0.0002165076       -0.0000053932       -0.0067476060
Ag            0.0001638254        0.9981391105        0.0003809580
Ag            0.0001637645        2.0018460808        0.0003818299
Ag            0.9984738749       -0.0000077362       -0.0033030828
Ag            0.9989779192        0.9996008808        0.0016548292
Ag            0.9989775315        2.0003816430        0.0016550958
Ag            2.0020500051       -0.0000078017       -0.0030645596
Ag            2.0014108183        0.9995905602        0.0018799090
Ag            2.0014110581        2.0003918044        0.0018800868
Ag            0.5000000000        0.5000000000       -0.7071067690    0   0   0
Ag            0.5000000000        1.5000000000       -0.7071067690    0   0   0
Ag            0.5000000000        2.5000000000       -0.7071067690    0   0   0
Ag            1.5000000000        0.5000000000       -0.7071067690    0   0   0
Ag            1.5000000000        1.5000000000       -0.7071067690    0   0   0
Ag            1.5000000000        2.5000000000       -0.7071067690    0   0   0
Ag            2.5000000000        0.5000000000       -0.7071067690    0   0   0
Ag            2.5000000000        1.5000000000       -0.7071067690    0   0   0
Ag            2.5000000000        2.5000000000       -0.7071067690    0   0   0
Ag            0.0000000000        0.0000000000       -1.4142135400    0   0   0
Ag            0.0000000000        1.0000000000       -1.4142135400    0   0   0
Ag            0.0000000000        2.0000000000       -1.4142135400    0   0   0
Ag            1.0000000000        0.0000000000       -1.4142135400    0   0   0
Ag            1.0000000000        1.0000000000       -1.4142135400    0   0   0
Ag            1.0000000000        2.0000000000       -1.4142135400    0   0   0
Ag            2.0000000000        0.0000000000       -1.4142135400    0   0   0
Ag            2.0000000000        1.0000000000       -1.4142135400    0   0   0
Ag            2.0000000000        2.0000000000       -1.4142135400    0   0   0
Ag            0.5000000000        0.5000000000       -2.1213202500    0   0   0
Ag            0.5000000000        1.5000000000       -2.1213202500    0   0   0
Ag            0.5000000000        2.5000000000       -2.1213202500    0   0   0
Ag            1.5000000000        0.5000000000       -2.1213202500    0   0   0
Ag            1.5000000000        1.5000000000       -2.1213202500    0   0   0
Ag            1.5000000000        2.5000000000       -2.1213202500    0   0   0
Ag            2.5000000000        0.5000000000       -2.1213202500    0   0   0
Ag            2.5000000000        1.5000000000       -2.1213202500    0   0   0
Ag            2.5000000000        2.5000000000       -2.1213202500    0   0   0
K_POINTS {automatic}
8 8 1 0 0 0
