# Supplementary material for: Double-pentagon silicon chains in a quasi-1D Si/Ag(001) surface alloy
Source: Nat Commun. 2024 Oct 25;15:9242. doi: 10.1038/s41467-024-53589-4 (PMC11511886; doi:10.1038/s41467-024-53589-4)
Supplement: Supplementary file 3 — Supplementary Data 1 [file 41467_2024_53589_MOESM3_ESM.zip › BT-6Si-b.in]

&CONTROL
  calculation  = "relax",			
  prefix       = "Ag",			 
  nstep=200					
!  pseudo_dir   = "/m100_scratch/userexternal/asette00/Pseudo",	
  pseudo_dir = '/m100/home/userexternal/chogan00/UPF'
  outdir       = "./tmp",		
  restart_mode = "restart"		
  verbosity    = "high",		
  tprnfor = .true.			
  wf_collect=.true.			
  etot_conv_thr=2.0e-5,
   forc_conv_thr=2.0e-4,
/
&SYSTEM
  ibrav     = 0,				
  celldm(1) = 5.43765114732455046263,			
					
  nat       = 69,			
					
  ntyp      = 2,			
  occupations='smearing', smearing='methfessel-paxton', degauss=0.003					
  ecutwfc   = 50, 			
  !nbnd      = 5				
/
&ELECTRONS
  conv_thr    = 1.D-6,			
  mixing_beta = 0.7D0	,
 mixing_mode = 'local-TF'
 startingpot="file"
 startingwfc="atomic"
/
&ions
/
CELL_PARAMETERS {Alat}
3.000000000	0.000000000	0.000000000
0.000000000	3.000000000	0.000000000	
0.000000000	0.000000000	15.000000000
ATOMIC_SPECIES
 Ag  107.89  Ag.LDA.fhi.UPF
 Si 107.868 Si.LDA.fhi.UPF
ATOMIC_POSITIONS (alat)
Si            3.1170685061        1.9071938379        2.7440466796
Si            2.8831062407        1.0928075333        2.7440425573
Si            1.7930586445        2.0160099967        2.7414599651
Si            0.9690101694        1.7722367268        2.7871348842
Si            2.0311647535        1.2277565959        2.7871257827
Si            1.2071135023        0.9839822406        2.7414537727
Ag            0.5214926070        0.5049692436        2.2546838482
Ag            0.5032669116        1.4772282374        2.0521214858
Ag            0.4770702243        2.4999910753        2.1579835669
Ag            1.5118664932        0.4802890639        2.1206120050
Ag            1.5000801150        1.5000051307        2.0365524284
Ag            1.4883711717        2.5197235192        2.1206117485
Ag            2.5231713221        0.4999913907        2.1579895112
Ag            2.4968918286        1.5227604251        2.0521169042
Ag            2.4787493253        2.4950126139        2.2547154169
Ag            0.0001020252       -0.0000080541        1.4611423269
Ag            0.0035670380        0.9755987139        1.3995185959
Ag           -0.0034228876        2.0243983180        1.3995243585
Ag            0.9795829746        0.0013210694        1.4402279359
Ag            0.9979580173        0.9782496715        1.3915924377
Ag            0.9930454722        2.0211618885        1.3922687801
Ag            2.0206229585       -0.0013204921        1.4402266158
Ag            2.0071022483        0.9788406817        1.3922629353
Ag            2.0021914550        2.0217472069        1.3915867611
Ag            0.4983554214        0.4883584963        0.7023097012
Ag            0.4976394242        1.5007286786        0.7093500251
Ag            0.4957909824        2.5099511030        0.7009318119
Ag            1.5009787652        0.4878224762        0.7057903168
Ag            1.5000518088        1.5000009901        0.7094967840
Ag            1.4991343392        2.5121788061        0.7057911181
Ag            2.5043252487        0.4900462408        0.7009284666
Ag            2.5024691082        1.4992716006        0.7093456880
Ag            2.5017588189        2.5116391650        0.7023048105
Ag            0.0000300619       -0.0000003133       -0.0092294213
Ag            0.0013526423        1.0007608690        0.0006219210
Ag           -0.0012951409        1.9992406150        0.0006209086
Ag            1.0008408378       -0.0002689829       -0.0067775352
Ag            0.9997978972        0.9998881943        0.0045156367
Ag            1.0005470246        1.9989297751        0.0035003107
Ag            1.9992178986        0.0002704285       -0.0067782263
Ag            1.9995118029        1.0010693820        0.0035012778
Ag            2.0002594642        2.0001109187        0.0045161179
Ag            0.5000000000        0.5000000000       -0.7071067690    0   0   0
Ag            0.5000000000        1.5000000000       -0.7071067690    0   0   0
Ag            0.5000000000        2.5000000000       -0.7071067690    0   0   0
Ag            1.5000000000        0.5000000000       -0.7071067690    0   0   0
Ag            1.5000000000        1.5000000000       -0.7071067690    0   0   0
Ag            1.5000000000        2.5000000000       -0.7071067690    0   0   0
Ag            2.5000000000        0.5000000000       -0.7071067690    0   0   0
Ag            2.5000000000        1.5000000000       -0.7071067690    0   0   0
Ag            2.5000000000        2.5000000000       -0.7071067690    0   0   0
Ag            0.0000000000        0.0000000000       -1.4142135400    0   0   0
Ag            0.0000000000        1.0000000000       -1.4142135400    0   0   0
Ag            0.0000000000        2.0000000000       -1.4142135400    0   0   0
Ag            1.0000000000        0.0000000000       -1.4142135400    0   0   0
Ag            1.0000000000        1.0000000000       -1.4142135400    0   0   0
Ag            1.0000000000        2.0000000000       -1.4142135400    0   0   0
Ag            2.0000000000        0.0000000000       -1.4142135400    0   0   0
Ag            2.0000000000        1.0000000000       -1.4142135400    0   0   0
Ag            2.0000000000        2.0000000000       -1.4142135400    0   0   0
Ag            0.5000000000        0.5000000000       -2.1213202500    0   0   0
Ag            0.5000000000        1.5000000000       -2.1213202500    0   0   0
Ag            0.5000000000        2.5000000000       -2.1213202500    0   0   0
Ag            1.5000000000        0.5000000000       -2.1213202500    0   0   0
Ag            1.5000000000        1.5000000000       -2.1213202500    0   0   0
Ag            1.5000000000        2.5000000000       -2.1213202500    0   0   0
Ag            2.5000000000        0.5000000000       -2.1213202500    0   0   0
Ag            2.5000000000        1.5000000000       -2.1213202500    0   0   0
Ag            2.5000000000        2.5000000000       -2.1213202500    0   0   0
K_POINTS {automatic}
8 8 1 0 0 0
