# Supplementary material for: Double-pentagon silicon chains in a quasi-1D Si/Ag(001) surface alloy
Source: Nat Commun. 2024 Oct 25;15:9242. doi: 10.1038/s41467-024-53589-4 (PMC11511886; doi:10.1038/s41467-024-53589-4)
Supplement: Supplementary file 3 — Supplementary Data 1 [file 41467_2024_53589_MOESM3_ESM.zip › BT-7Si-a.in]

&CONTROL
  calculation  = "relax",			
  prefix       = "Ag",			 
  nstep=200					
  pseudo_dir   = "/m100_scratch/userexternal/asette00/Pseudo",	
  outdir       = "./tmp",		
  restart_mode = "restart"		
  verbosity    = "high",		
  tprnfor = .true.			
  wf_collect=.true.			
  etot_conv_thr=1.0e-5,
   forc_conv_thr=1.0e-4,
/
&SYSTEM
  ibrav     = 0,				
  celldm(1) = 5.43765114732455046263,			
   occupations='smearing', smearing='methfessel-paxton', degauss=0.003					
  nat       = 70,			
					
  ntyp      = 2,			
					
  ecutwfc   = 50, 			
  !nbnd      = 5				
/
&ELECTRONS
  conv_thr    = 1.D-6,			
  mixing_beta = 0.7D0	,
 mixing_mode = 'local-TF'
 electron_maxstep = 350
 startingpot="file"
 startingwfc="atomic"
/
&ions
/
CELL_PARAMETERS {Alat}
3.000000000	0.000000000	0.000000000
0.000000000	3.000000000	0.000000000	
0.000000000	0.000000000	15.000000000
ATOMIC_SPECIES
 Ag  107.89  Ag.LDA.fhi.UPF
 Si 107.868 Si.LDA.fhi.UPF
ATOMIC_POSITIONS
Si            3.1004943260        0.0000000000        2.6543625486
Si            0.9100959114        0.0000000000        2.8124846710
Si            0.8205309732        1.5000000000        2.8172386357
Si            2.0027897174        1.9344978047        2.7184436692
Si            1.2478130398        2.2044496937        2.8972233455
Si            2.0027896527        1.0655127846        2.7184387266
Si            1.2478142275        0.7955623411        2.8972206157
Ag            0.5509823826        0.5459512212        2.1220505141
Ag            0.4252990637        1.4999974168        2.0825277779
Ag            0.5509819082        2.4540423338        2.1220459076
Ag            1.5350728474        0.4890788538        2.1124927957
Ag            1.4242928774        1.5000081217        2.1268423461
Ag            1.5350737011        2.5109336605        2.1124963860
Ag            2.5389061538        0.5263997880        2.2335882439
Ag            2.4735634651        1.4999983002        2.0870055533
Ag            2.5389069730        2.4735942181        2.2335843846
Ag            0.0104919926       -0.0000128272        1.4637499055
Ag           -0.0176668369        0.9817290280        1.4048206716
Ag           -0.0176666596        2.0182430195        1.4048111464
Ag            1.0189094564       -0.0000008424        1.4100346906
Ag            0.9955701619        1.0047507891        1.3857677522
Ag            0.9955674577        1.9952489962        1.3857634246
Ag            2.0396442259       -0.0000006249        1.4375566543
Ag            1.9905930132        0.9953471922        1.4084827682
Ag            1.9905958364        2.0046528185        1.4084784415
Ag            0.4964647671        0.4928062033        0.7105971307
Ag            0.4865984119        1.4999896749        0.6959406039
Ag            0.4964637962        2.5071790347        0.7105937263
Ag            1.5065642318        0.4949288899        0.7042056978
Ag            1.5012171249        1.4999935268        0.6988388030
Ag            1.5065642294        2.5050579569        0.7042035572
Ag            2.5011883597        0.4930476389        0.7062738195
Ag            2.4961557552        1.4999896750        0.7065526995
Ag            2.5011892462        2.5069375037        0.7062703728
Ag            0.0016017866       -0.0000053932       -0.0025368696
Ag           -0.0024233986        0.9975603286       -0.0017239194
Ag           -0.0024234595        2.0024248627       -0.0017230475
Ag            1.0000811527       -0.0000077362        0.0002913490
Ag            0.9981897828        0.9985237838        0.0026033733
Ag            0.9981893951        2.0014587400        0.0026036399
Ag            2.0016050976       -0.0000078017       -0.0026370191
Ag            2.0003112344        0.9996977930       -0.0013574482
Ag            2.0003114742        2.0002845716       -0.0013572704
Ag            0.5000000000        0.5000000000       -0.7071067690    0   0   0
Ag            0.5000000000        1.5000000000       -0.7071067690    0   0   0
Ag            0.5000000000        2.5000000000       -0.7071067690    0   0   0
Ag            1.5000000000        0.5000000000       -0.7071067690    0   0   0
Ag            1.5000000000        1.5000000000       -0.7071067690    0   0   0
Ag            1.5000000000        2.5000000000       -0.7071067690    0   0   0
Ag            2.5000000000        0.5000000000       -0.7071067690    0   0   0
Ag            2.5000000000        1.5000000000       -0.7071067690    0   0   0
Ag            2.5000000000        2.5000000000       -0.7071067690    0   0   0
Ag            0.0000000000        0.0000000000       -1.4142135400    0   0   0
Ag            0.0000000000        1.0000000000       -1.4142135400    0   0   0
Ag            0.0000000000        2.0000000000       -1.4142135400    0   0   0
Ag            1.0000000000        0.0000000000       -1.4142135400    0   0   0
Ag            1.0000000000        1.0000000000       -1.4142135400    0   0   0
Ag            1.0000000000        2.0000000000       -1.4142135400    0   0   0
Ag            2.0000000000        0.0000000000       -1.4142135400    0   0   0
Ag            2.0000000000        1.0000000000       -1.4142135400    0   0   0
Ag            2.0000000000        2.0000000000       -1.4142135400    0   0   0
Ag            0.5000000000        0.5000000000       -2.1213202500    0   0   0
Ag            0.5000000000        1.5000000000       -2.1213202500    0   0   0
Ag            0.5000000000        2.5000000000       -2.1213202500    0   0   0
Ag            1.5000000000        0.5000000000       -2.1213202500    0   0   0
Ag            1.5000000000        1.5000000000       -2.1213202500    0   0   0
Ag            1.5000000000        2.5000000000       -2.1213202500    0   0   0
Ag            2.5000000000        0.5000000000       -2.1213202500    0   0   0
Ag            2.5000000000        1.5000000000       -2.1213202500    0   0   0
Ag            2.5000000000        2.5000000000       -2.1213202500    0   0   0
K_POINTS {automatic}
8 8 1 0 0 0
