# Supplementary material for: Double-pentagon silicon chains in a quasi-1D Si/Ag(001) surface alloy
Source: Nat Commun. 2024 Oct 25;15:9242. doi: 10.1038/s41467-024-53589-4 (PMC11511886; doi:10.1038/s41467-024-53589-4)
Supplement: Supplementary file 3 — Supplementary Data 1 [file 41467_2024_53589_MOESM3_ESM.zip › BT-7Si-b.in]

&CONTROL
  calculation  = "relax",			
  prefix       = "Ag",			 
  nstep=200					
! pseudo_dir   = "/m100_scratch/userexternal/asette00/Pseudo",	
  pseudo_dir = '/m100/home/userexternal/chogan00/UPF'
  outdir       = "./",		
  restart_mode = "restart"		
  verbosity    = "high",		
  tprnfor = .true.			
  wf_collect=.true.			
  etot_conv_thr=2.0e-5,
   forc_conv_thr=2.0e-4,
/
&SYSTEM
  nosym=.true.
  ibrav     = 0,				
  celldm(1) = 5.43765114732455046263,			
					
  nat       = 70,			
					
  ntyp      = 2,			
  occupations='smearing', smearing='methfessel-paxton', degauss=0.003					
  ecutwfc   = 50, 			
  !nbnd      = 5				
/
&ELECTRONS
  conv_thr    = 1.D-6,			
  mixing_beta = 0.7D0	,
 mixing_mode = 'local-TF'
 startingpot="file"
 startingwfc="atomic"
/
&ions
/
CELL_PARAMETERS {Alat}
3.000000000	0.000000000	0.000000000
0.000000000	3.000000000	0.000000000	
0.000000000	0.000000000	15.000000000
ATOMIC_SPECIES
 Ag  107.89  Ag.LDA.fhi.UPF
 Si 107.868 Si.LDA.fhi.UPF
ATOMIC_POSITIONS (alat)
Si            0.5375300510        0.5726255878        3.0999760356
Si            0.5375300536        1.4273744097        3.0999760181
Si            1.4630905503        0.5726120279        3.0999002262
Si            1.4630905234        1.4273878698        3.0999002850
Si            2.0942295368        1.0000000176        2.7196966001
Si            1.0002553810        0.9999999921        2.5501210529
Si           -0.0935947062        1.0000000005        2.7196701604
Ag            0.4605690410        0.4492486670        2.1552857168
Ag            0.4605690459        1.5507513473        2.1552857074
Ag            0.4983297061        2.5000000026        2.1047978824
Ag            1.5398637390        0.4492348261        2.1552475869
Ag            1.5398637361        1.5507651752        2.1552475899
Ag            1.5019448744        2.4999999930        2.1047768946
Ag            2.5002078238        0.4661627305        2.1087054271
Ag            2.5002078274        1.5338373013        2.1087054218
Ag            2.5001287363        2.5000000140        2.0886936132
Ag            0.0041386816        0.0008791636        1.3989263944
Ag            0.0060444778        1.0000000214        1.4170158781
Ag            0.0041386822        1.9991208289        1.3989263767
Ag            1.0001504548        0.0071952202        1.4219255107
Ag            1.0001862582        1.0000000099        1.4637934717
Ag            1.0001504725        1.9928047619        1.4219254991
Ag            1.9961720834        0.0008824381        1.3989100940
Ag            1.9943277883        1.0000000190        1.4169960505
Ag            1.9961721037        1.9991175473        1.3989100859
Ag            0.5059377118        0.5049038816        0.7127403319
Ag            0.5059377096        1.4950961253        0.7127403164
Ag            0.5053015733        2.4999999904        0.7002681919
Ag            1.4943147489        0.5049073986        0.7127367828
Ag            1.4943147666        1.4950925986        0.7127367702
Ag            1.4949171020        2.4999999919        0.7002675521
Ag            2.5001331998        0.5037212604        0.7040564304
Ag            2.5001332099        1.4962787676        0.7040564362
Ag            2.5001169743        2.4999999933        0.6999978228
Ag            0.0006612087        0.0014891551       -0.0000361331
Ag            0.0020972037        0.9999999990       -0.0000694678
Ag            0.0006612000        1.9985108402       -0.0000361287
Ag            1.0000621736        0.0023207107       -0.0023036441
Ag            1.0000702698        0.9999999952        0.0006038545
Ag            1.0000621744        1.9976792688       -0.0023036329
Ag            1.9994672157        0.0014906886       -0.0000281240
Ag            1.9980463530        0.9999999946       -0.0000742625
Ag            1.9994672130        1.9985093038       -0.0000281325
Ag            0.5000000000        0.5000000000       -0.7071067690    0   0   0
Ag            0.5000000000        1.5000000000       -0.7071067690    0   0   0
Ag            0.5000000000        2.5000000000       -0.7071067690    0   0   0
Ag            1.5000000000        0.5000000000       -0.7071067690    0   0   0
Ag            1.5000000000        1.5000000000       -0.7071067690    0   0   0
Ag            1.5000000000        2.5000000000       -0.7071067690    0   0   0
Ag            2.5000000000        0.5000000000       -0.7071067690    0   0   0
Ag            2.5000000000        1.5000000000       -0.7071067690    0   0   0
Ag            2.5000000000        2.5000000000       -0.7071067690    0   0   0
Ag            0.0000000000        0.0000000000       -1.4142135400    0   0   0
Ag            0.0000000000        1.0000000000       -1.4142135400    0   0   0
Ag            0.0000000000        2.0000000000       -1.4142135400    0   0   0
Ag            1.0000000000        0.0000000000       -1.4142135400    0   0   0
Ag            1.0000000000        1.0000000000       -1.4142135400    0   0   0
Ag            1.0000000000        2.0000000000       -1.4142135400    0   0   0
Ag            2.0000000000        0.0000000000       -1.4142135400    0   0   0
Ag            2.0000000000        1.0000000000       -1.4142135400    0   0   0
Ag            2.0000000000        2.0000000000       -1.4142135400    0   0   0
Ag            0.5000000000        0.5000000000       -2.1213202500    0   0   0
Ag            0.5000000000        1.5000000000       -2.1213202500    0   0   0
Ag            0.5000000000        2.5000000000       -2.1213202500    0   0   0
Ag            1.5000000000        0.5000000000       -2.1213202500    0   0   0
Ag            1.5000000000        1.5000000000       -2.1213202500    0   0   0
Ag            1.5000000000        2.5000000000       -2.1213202500    0   0   0
Ag            2.5000000000        0.5000000000       -2.1213202500    0   0   0
Ag            2.5000000000        1.5000000000       -2.1213202500    0   0   0
Ag            2.5000000000        2.5000000000       -2.1213202500    0   0   0
K_POINTS {automatic}
8 8 1 0 0 0 
