# Supplementary material for: Double-pentagon silicon chains in a quasi-1D Si/Ag(001) surface alloy
Source: Nat Commun. 2024 Oct 25;15:9242. doi: 10.1038/s41467-024-53589-4 (PMC11511886; doi:10.1038/s41467-024-53589-4)
Supplement: Supplementary file 3 — Supplementary Data 1 [file 41467_2024_53589_MOESM3_ESM.zip › BT-8Si-a-o.in]

&CONTROL
  calculation  = "relax",			
  prefix       = "Ag",			 
  nstep=200					
! pseudo_dir   = "/m100_scratch/userexternal/asette00/Pseudo",	
  pseudo_dir = '/m100/home/userexternal/chogan00/UPF'
  outdir       = "./",		
! restart_mode = "restart"		
  verbosity    = "high",		
  tprnfor = .true.			
  wf_collect=.true.			
  etot_conv_thr=2.0e-5,
   forc_conv_thr=2.0e-4,
/
&SYSTEM
  ibrav     = 0,				
  celldm(1) = 5.43765114732455046263,			
   occupations='smearing', smearing='methfessel-paxton', degauss=0.003					
  nat       = 71,			
					
  ntyp      = 2,			
					
  ecutwfc   = 50, 			
  !nbnd      = 5				
/
&ELECTRONS
  conv_thr    = 1.D-6,			
  mixing_beta = 0.7D0	,
 mixing_mode = 'local-TF'
 electron_maxstep = 350
 startingpot="file"
 startingwfc="atomic"
/
&ions
/
CELL_PARAMETERS {Alat}
3.000000000	0.000000000	0.000000000
1.000000000	3.000000000	0.000000000	
0.000000000	0.000000000	15.000000000
ATOMIC_SPECIES
 Ag  107.89  Ag.LDA.fhi.UPF
 Si 107.868 Si.LDA.fhi.UPF
ATOMIC_POSITIONS (alat)
Si            0.0934601969        1.5002815058        2.8833348287
Si            2.7575392033        2.2240133305        2.8460390613
Si            2.7576403206        0.7773421498        2.8411161344
Si            0.8941619820        1.4983264329        2.8834184846
Si            1.9925230320        1.9161824699        2.8044455820
Si            1.2269619802        2.2225209911        2.8392542192
Si            1.9923356056        1.0825929967        2.8043062220
Si            1.2270606609        0.7732669546        2.8446486328
Ag            0.4992779887        0.5186872083        2.2595792650
Ag            0.4964614991        1.4998003777        2.0824414399
Ag            0.4994569887        2.4806083977        2.2604650793
Ag            1.4950224426        0.4856388891        2.0906190119
Ag            1.4800656938        1.5034792827        2.1262970836
Ag            1.5018303754        2.5361831181        2.0995918540
Ag            2.4996448371        0.4621043905        2.0981529754
Ag            2.5125309858        1.4963082110        2.1275880127
Ag            2.5069966208        2.5162027547        2.0897053488
Ag            0.0006471895       -0.0004241183        1.4171233327
Ag            0.0017287163        0.9860588627        1.4130135614
Ag            0.0026616372        2.0018527821        1.4063986407
Ag            0.9889637002        0.0096168242        1.4060904577
Ag            0.9944483817        0.9977773680        1.4068624822
Ag            0.9952719046        2.0140257247        1.4135667660
Ag            2.0113694677       -0.0092618733        1.4050320686
Ag            2.0008032694        1.0039254185        1.4140309326
Ag            1.9972175827        1.9963257159        1.4144611284
Ag            0.4975547726        0.4993663012        0.6992601564
Ag            0.4992087834        1.4999356960        0.7076420803
Ag            0.5017643548        2.5005091239        0.6992340697
Ag            1.5013498653        0.5002864641        0.7063510388
Ag            1.4985457229        1.5015661876        0.7097219375
Ag            1.4995283539        2.5003709579        0.7047324360
Ag            2.4999410832        0.4994586924        0.7044135929
Ag            2.4996502298        1.4985960747        0.7093120485
Ag            2.4976511967        2.4999162752        0.7062013070
Ag           -0.0000833342       -0.0000705424       -0.0044501371
Ag           -0.0009690446        1.0011843128       -0.0005966567
Ag           -0.0016442397        1.9998659161        0.0010756620
Ag            1.0005301634       -0.0004774837       -0.0011594106
Ag            1.0010272739        1.0002188478        0.0010905032
Ag            1.0003216136        1.9988031537       -0.0005182675
Ag            1.9991037909        0.0005403101       -0.0011363367
Ag            1.9993139638        1.0010121550        0.0013713180
Ag            1.9999011741        1.9989940074        0.0012729497
Ag            0.5000000000        0.5000000000       -0.7071067690    0   0   0
Ag            0.5000000000        1.5000000000       -0.7071067690    0   0   0
Ag            0.5000000000        2.5000000000       -0.7071067690    0   0   0
Ag            1.5000000000        0.5000000000       -0.7071067690    0   0   0
Ag            1.5000000000        1.5000000000       -0.7071067690    0   0   0
Ag            1.5000000000        2.5000000000       -0.7071067690    0   0   0
Ag            2.5000000000        0.5000000000       -0.7071067690    0   0   0
Ag            2.5000000000        1.5000000000       -0.7071067690    0   0   0
Ag            2.5000000000        2.5000000000       -0.7071067690    0   0   0
Ag            0.0000000000        0.0000000000       -1.4142135400    0   0   0
Ag            0.0000000000        1.0000000000       -1.4142135400    0   0   0
Ag            0.0000000000        2.0000000000       -1.4142135400    0   0   0
Ag            1.0000000000        0.0000000000       -1.4142135400    0   0   0
Ag            1.0000000000        1.0000000000       -1.4142135400    0   0   0
Ag            1.0000000000        2.0000000000       -1.4142135400    0   0   0
Ag            2.0000000000        0.0000000000       -1.4142135400    0   0   0
Ag            2.0000000000        1.0000000000       -1.4142135400    0   0   0
Ag            2.0000000000        2.0000000000       -1.4142135400    0   0   0
Ag            0.5000000000        0.5000000000       -2.1213202500    0   0   0
Ag            0.5000000000        1.5000000000       -2.1213202500    0   0   0
Ag            0.5000000000        2.5000000000       -2.1213202500    0   0   0
Ag            1.5000000000        0.5000000000       -2.1213202500    0   0   0
Ag            1.5000000000        1.5000000000       -2.1213202500    0   0   0
Ag            1.5000000000        2.5000000000       -2.1213202500    0   0   0
Ag            2.5000000000        0.5000000000       -2.1213202500    0   0   0
Ag            2.5000000000        1.5000000000       -2.1213202500    0   0   0
Ag            2.5000000000        2.5000000000       -2.1213202500    0   0   0
K_POINTS {automatic}
12 12 1 0 0 0
