# Supplementary material for: Double-pentagon silicon chains in a quasi-1D Si/Ag(001) surface alloy
Source: Nat Commun. 2024 Oct 25;15:9242. doi: 10.1038/s41467-024-53589-4 (PMC11511886; doi:10.1038/s41467-024-53589-4)
Supplement: Supplementary file 3 — Supplementary Data 1 [file 41467_2024_53589_MOESM3_ESM.zip › BT-8Si-a.in]

&CONTROL
  calculation  = "relax",			
  prefix       = "Ag",			 
  nstep=200					
! pseudo_dir   = "/m100_scratch/userexternal/asette00/Pseudo",	
  pseudo_dir = '/m100/home/userexternal/chogan00/UPF'
  outdir       = "./",		
! restart_mode = "restart"		
  verbosity    = "high",		
  tprnfor = .true.			
  wf_collect=.true.			
  etot_conv_thr=2.0e-5,
   forc_conv_thr=2.0e-4,
/
&SYSTEM
  ibrav     = 0,				
  celldm(1) = 5.43765114732455046263,			
   occupations='smearing', smearing='methfessel-paxton', degauss=0.003					
  nat       = 71,			
					
  ntyp      = 2,			
					
  ecutwfc   = 50, 			
  !nbnd      = 5				
/
&ELECTRONS
  conv_thr    = 1.D-6,			
  mixing_beta = 0.7D0	,
 mixing_mode = 'local-TF'
 electron_maxstep = 350
 startingpot="file"
 startingwfc="atomic"
/
&ions
/
CELL_PARAMETERS {Alat}
3.000000000	0.000000000	0.000000000
0.000000000	3.000000000	0.000000000	
0.000000000	0.000000000	15.000000000
ATOMIC_SPECIES
 Ag  107.89  Ag.LDA.fhi.UPF
 Si 107.868 Si.LDA.fhi.UPF
ATOMIC_POSITIONS (alat)
Si            0.0911547804        1.5000000000        2.8819738420
Si            2.7573354428        2.2240599007        2.8423143976
Si            2.7573354428        0.7759521341        2.8423116678
Si            0.8919180308        1.5000000000        2.8817279811
Si            1.9895400610        1.9182441484        2.8050890926
Si            1.2211468624        2.2258909368        2.8387990004
Si            1.9895399963        1.0817664409        2.8050841500
Si            1.2211480501        0.7741210980        2.8387962706
Ag            0.5003665245        0.5085045723        2.2444414593
Ag            0.4951452849        1.4999974168        2.0813891727
Ag            0.5003660501        2.4914889827        2.2444368528
Ag            1.5059834747        0.4874453319        2.0914245398
Ag            1.4798600846        1.5000081217        2.1234597095
Ag            1.5059843284        2.5125671824        2.0914281301
Ag            2.4994873213        0.4864154377        2.0889999986
Ag            2.5102451834        1.4999983002        2.1253843864
Ag            2.4994881405        2.5135785683        2.0889961393
Ag            0.0242910587       -0.0000128272        1.4296310797
Ag            0.0027180039        0.9923143330        1.4062208079
Ag            0.0027181812        2.0076577145        1.4062112827
Ag            0.9787790536       -0.0000008424        1.4322492589
Ag            0.9940147426        0.9913012507        1.4078801223
Ag            0.9940120384        2.0086985346        1.4078757947
Ag            2.0004450723       -0.0000006249        1.3920776203
Ag            1.9989408770        1.0081475323        1.4041452018
Ag            1.9989437002        1.9918524784        1.4041408751
Ag            0.5000241722        0.4964364121        0.7017902528
Ag            0.4993080385        1.4999896749        0.7058056409
Ag            0.5000232013        2.5035488259        0.7017868484
Ag            1.4955368615        0.4982233134        0.7052334405
Ag            1.4954840857        1.4999935268        0.7047313510
Ag            1.4955368591        2.5017635334        0.7052312999
Ag            2.5035352779        0.4980935173        0.7046801895
Ag            2.5020509245        1.4999896750        0.7036949288
Ag            2.5035361644        2.5018916252        0.7046767428
Ag           -0.0009876900       -0.0000053932       -0.0042800249
Ag           -0.0001629292        1.0000607629       -0.0010060489
Ag           -0.0001629901        1.9999244284       -0.0010051770
Ag            1.0007506963       -0.0000077362       -0.0042936356
Ag            0.9994475239        1.0001643471       -0.0010610029
Ag            0.9994471362        1.9998181767       -0.0010607363
Ag            1.9996540038       -0.0000078017        0.0001534390
Ag            1.9994219091        0.9989853509        0.0018549426
Ag            1.9994221489        2.0009970137        0.0018551204
Ag            0.5000000000        0.5000000000       -0.7071067690    0   0   0
Ag            0.5000000000        1.5000000000       -0.7071067690    0   0   0
Ag            0.5000000000        2.5000000000       -0.7071067690    0   0   0
Ag            1.5000000000        0.5000000000       -0.7071067690    0   0   0
Ag            1.5000000000        1.5000000000       -0.7071067690    0   0   0
Ag            1.5000000000        2.5000000000       -0.7071067690    0   0   0
Ag            2.5000000000        0.5000000000       -0.7071067690    0   0   0
Ag            2.5000000000        1.5000000000       -0.7071067690    0   0   0
Ag            2.5000000000        2.5000000000       -0.7071067690    0   0   0
Ag            0.0000000000        0.0000000000       -1.4142135400    0   0   0
Ag            0.0000000000        1.0000000000       -1.4142135400    0   0   0
Ag            0.0000000000        2.0000000000       -1.4142135400    0   0   0
Ag            1.0000000000        0.0000000000       -1.4142135400    0   0   0
Ag            1.0000000000        1.0000000000       -1.4142135400    0   0   0
Ag            1.0000000000        2.0000000000       -1.4142135400    0   0   0
Ag            2.0000000000        0.0000000000       -1.4142135400    0   0   0
Ag            2.0000000000        1.0000000000       -1.4142135400    0   0   0
Ag            2.0000000000        2.0000000000       -1.4142135400    0   0   0
Ag            0.5000000000        0.5000000000       -2.1213202500    0   0   0
Ag            0.5000000000        1.5000000000       -2.1213202500    0   0   0
Ag            0.5000000000        2.5000000000       -2.1213202500    0   0   0
Ag            1.5000000000        0.5000000000       -2.1213202500    0   0   0
Ag            1.5000000000        1.5000000000       -2.1213202500    0   0   0
Ag            1.5000000000        2.5000000000       -2.1213202500    0   0   0
Ag            2.5000000000        0.5000000000       -2.1213202500    0   0   0
Ag            2.5000000000        1.5000000000       -2.1213202500    0   0   0
Ag            2.5000000000        2.5000000000       -2.1213202500    0   0   0
K_POINTS {automatic}
8 8 1 0 0 0
