# Supplementary material for: Double-pentagon silicon chains in a quasi-1D Si/Ag(001) surface alloy
Source: Nat Commun. 2024 Oct 25;15:9242. doi: 10.1038/s41467-024-53589-4 (PMC11511886; doi:10.1038/s41467-024-53589-4)
Supplement: Supplementary file 3 — Supplementary Data 1 [file 41467_2024_53589_MOESM3_ESM.zip › BT-8Si-b.in]

&CONTROL
  calculation  = "relax",			
  prefix       = "Ag",			 
  nstep=200					
! pseudo_dir   = "/m100_scratch/userexternal/asette00/Pseudo",	
  pseudo_dir = '/m100/home/userexternal/chogan00/UPF'
  outdir       = "./",		
! restart_mode = "restart"		
  verbosity    = "high",		
  tprnfor = .true.			
  wf_collect=.true.			
  etot_conv_thr=2.0e-5,
   forc_conv_thr=2.0e-4,
/
&SYSTEM
  ibrav     = 0,				
  celldm(1) = 5.43765114732455046263,			
   occupations='smearing', smearing='methfessel-paxton', degauss=0.003					
  nat       = 71,			
					
  ntyp      = 2,			
					
  ecutwfc   = 50, 			
  !nbnd      = 5				
/
&ELECTRONS
  conv_thr    = 1.D-6,			
  mixing_beta = 0.7D0	,
 mixing_mode = 'local-TF'
 electron_maxstep = 350
 startingpot="file"
 startingwfc="atomic"
/
&ions
/
CELL_PARAMETERS {Alat}
3.000000000	0.000000000	0.000000000
0.000000000	3.000000000	0.000000000	
0.000000000	0.000000000	15.000000000
ATOMIC_SPECIES
 Ag  107.89  Ag.LDA.fhi.UPF
 Si 107.868 Si.LDA.fhi.UPF
ATOMIC_POSITIONS (alat)
Si            0.0620712822        1.0611225892        2.7451098783
Si            1.9394367460        2.9385049199        2.7450172066
Si            1.2928790316        1.7079907939        2.8757623363
Si            0.7088425698        2.2919887515        2.8755517636
Si            1.1033883117        0.0612495551        2.8185332616
Si            0.8983789766        0.9386441807        2.8179921085
Si            2.9395302843        1.8972470182        2.8184370382
Si            2.0621586890        2.1022998003        2.8181469018
Ag            0.4959954174        0.5007948696        2.1213325176
Ag            0.5462479489        1.5458626156        2.1350673637
Ag            0.4695229003        2.5306322865        2.0846052716
Ag            1.5048169031        0.4988726785        2.1213453612
Ag            1.5310362944        1.4690500280        2.0845799819
Ag            1.4543868765        2.4539356676        2.1352466085
Ag            2.5005181615        0.4999648324        2.2929150258
Ag            2.5012368619        1.4955658150        2.1215522010
Ag            2.4993854968        2.5043957096        2.1211816463
Ag           -0.0227497909        0.0229766935        1.4181350349
Ag            0.0044917555        1.0041857787        1.4304274719
Ag           -0.0017519537        2.0007991128        1.4024880360
Ag            0.9993763468        0.0018806509        1.4024996204
Ag            1.0011636176        0.9979000558        1.4024985972
Ag            1.0002750126        1.9999293229        1.3868562309
Ag            1.9959807500       -0.0043599541        1.4302563788
Ag            2.0233519032        0.9768604606        1.4181700399
Ag            2.0022390096        1.9989934321        1.4025335778
Ag            0.4956520937        0.5005313837        0.7065519711
Ag            0.4980621400        1.4978096290        0.7049944938
Ag            0.4934035256        2.5067229978        0.7010308015
Ag            1.5047325147        0.4993573234        0.7065323976
Ag            1.5069746899        1.4931434785        0.7010539903
Ag            1.5022993825        2.5020365156        0.7049404905
Ag            2.5002110055        0.4999299404        0.7020383485
Ag            2.5007646846        1.4953873580        0.7065443946
Ag            2.4996033557        2.5044678104        0.7065424416
Ag           -0.0012020703        0.0012691181       -0.0037627488
Ag            0.0007923407        1.0006562112       -0.0010411380
Ag           -0.0007437992        1.9996251978       -0.0001434613
Ag            1.0004352790        0.0008069035       -0.0001546919
Ag            0.9997617469        0.9991218302       -0.0001431604
Ag            1.0000936211        1.9999484375        0.0037100519
Ag            1.9994122909       -0.0007236132       -0.0010416438
Ag            2.0014103180        0.9986533212       -0.0037561242
Ag            2.0009416393        2.0002958269       -0.0001470279
Ag            0.5000000000        0.5000000000       -0.7071067690    0   0   0
Ag            0.5000000000        1.5000000000       -0.7071067690    0   0   0
Ag            0.5000000000        2.5000000000       -0.7071067690    0   0   0
Ag            1.5000000000        0.5000000000       -0.7071067690    0   0   0
Ag            1.5000000000        1.5000000000       -0.7071067690    0   0   0
Ag            1.5000000000        2.5000000000       -0.7071067690    0   0   0
Ag            2.5000000000        0.5000000000       -0.7071067690    0   0   0
Ag            2.5000000000        1.5000000000       -0.7071067690    0   0   0
Ag            2.5000000000        2.5000000000       -0.7071067690    0   0   0
Ag            0.0000000000        0.0000000000       -1.4142135400    0   0   0
Ag            0.0000000000        1.0000000000       -1.4142135400    0   0   0
Ag            0.0000000000        2.0000000000       -1.4142135400    0   0   0
Ag            1.0000000000        0.0000000000       -1.4142135400    0   0   0
Ag            1.0000000000        1.0000000000       -1.4142135400    0   0   0
Ag            1.0000000000        2.0000000000       -1.4142135400    0   0   0
Ag            2.0000000000        0.0000000000       -1.4142135400    0   0   0
Ag            2.0000000000        1.0000000000       -1.4142135400    0   0   0
Ag            2.0000000000        2.0000000000       -1.4142135400    0   0   0
Ag            0.5000000000        0.5000000000       -2.1213202500    0   0   0
Ag            0.5000000000        1.5000000000       -2.1213202500    0   0   0
Ag            0.5000000000        2.5000000000       -2.1213202500    0   0   0
Ag            1.5000000000        0.5000000000       -2.1213202500    0   0   0
Ag            1.5000000000        1.5000000000       -2.1213202500    0   0   0
Ag            1.5000000000        2.5000000000       -2.1213202500    0   0   0
Ag            2.5000000000        0.5000000000       -2.1213202500    0   0   0
Ag            2.5000000000        1.5000000000       -2.1213202500    0   0   0
Ag            2.5000000000        2.5000000000       -2.1213202500    0   0   0
K_POINTS {automatic}
8 8 1 0 0 0
