# Supplementary material for: Double-pentagon silicon chains in a quasi-1D Si/Ag(001) surface alloy
Source: Nat Commun. 2024 Oct 25;15:9242. doi: 10.1038/s41467-024-53589-4 (PMC11511886; doi:10.1038/s41467-024-53589-4)
Supplement: Supplementary file 3 — Supplementary Data 1 [file 41467_2024_53589_MOESM3_ESM.zip › BT-8Si-c.in]

&CONTROL
  calculation  = "relax",			
  prefix       = "Ag",			 
  nstep=200					
! pseudo_dir   = "/m100_scratch/userexternal/asette00/Pseudo",	
  pseudo_dir = '/m100/home/userexternal/chogan00/UPF'
  outdir       = "./",		
! restart_mode = "restart"		
  verbosity    = "high",		
  tprnfor = .true.			
  wf_collect=.true.			
  etot_conv_thr=2.0e-5,
   forc_conv_thr=2.0e-4,
/
&SYSTEM
  ibrav     = 0,				
  celldm(1) = 5.43765114732455046263,			
   occupations='smearing', smearing='methfessel-paxton', degauss=0.003					
  nat       = 71,			
					
  ntyp      = 2,			
					
  ecutwfc   = 50, 			
  !nbnd      = 5				
/
&ELECTRONS
  conv_thr    = 1.D-6,			
  mixing_beta = 0.7D0	,
 mixing_mode = 'local-TF'
 electron_maxstep = 350
!startingpot="file"
!startingwfc="atomic"
/
&ions
/
CELL_PARAMETERS {Alat}
3.000000000	0.000000000	0.000000000
0.000000000	3.000000000	0.000000000	
0.000000000	0.000000000	15.000000000
ATOMIC_SPECIES
 Ag  107.89  Ag.LDA.fhi.UPF
 Si 107.868 Si.LDA.fhi.UPF
ATOMIC_POSITIONS (alat)
Si            0.9422648154        1.6758113540        2.8267775171
Si            2.0550488796        1.3254009839        2.8265251006
Si            1.3234380430        0.9441231883        2.8265232578
Si            1.6738813980        2.0569763065        2.8266417053
Si            0.1331216933        1.8945844250        2.7730050637
Si            2.8639051746        1.1058754208        2.7733600917
Si            1.1045727155        0.1350558133        2.7728764421
Si            1.8933614801        2.8659432614        2.7729729429
Ag            0.4624173774        0.5155466538        2.2298497585
Ag            0.5040160175        1.4971975177        2.0591041732
Ag            0.5145594482        2.5375699457        2.2309548979
Ag            1.5030587655        0.5049151710        2.0590680281
Ag            1.4993558255        1.5003372480        2.0692603007
Ag            1.4961438055        2.4955732519        2.0588293175
Ag            2.4845758653        0.4627208866        2.2310028432
Ag            2.4947750141        1.5034649428        2.0588882873
Ag            2.5365303214        2.4848647401        2.2308333756
Ag           -0.0003268038        0.0000960242        1.4663715211
Ag           -0.0004861070        0.9690948244        1.4152073559
Ag           -0.0002217916        2.0312431412        1.4150260685
Ag            0.9686263553        0.0003536865        1.4150992694
Ag            0.9885442312        0.9908578462        1.3872128507
Ag            0.9902177132        2.0112676229        1.3869287139
Ag            2.0308237688       -0.0000332755        1.4151874884
Ag            2.0091313797        0.9890783918        1.3871329758
Ag            2.0107350482        2.0096416103        1.3870011627
Ag            0.4933003024        0.4918086872        0.6977129224
Ag            0.4908959292        1.5012490084        0.7072938835
Ag            0.4914952703        2.5066986206        0.6975841080
Ag            1.4986404994        0.4913073416        0.7074571070
Ag            1.4998311491        1.5000909915        0.7006178316
Ag            1.5009661022        2.5091263724        0.7072633100
Ag            2.5082160166        0.4935717692        0.6977394283
Ag            2.5087170273        1.4989143770        0.7073715078
Ag            2.5064021302        2.5085157696        0.6976151671
Ag           -0.0000756716        0.0000864892       -0.0113345669
Ag            0.0002999551        1.0013926490       -0.0049359079
Ag           -0.0004674723        1.9987058019       -0.0049414662
Ag            1.0012520713       -0.0002359477       -0.0049580478
Ag            0.9996905448        1.0002332454        0.0029739335
Ag            1.0000786797        2.0003202959        0.0029636015
Ag            1.9985361551        0.0005001703       -0.0049042436
Ag            1.9997973630        0.9998542295        0.0029865695
Ag            2.0001391750        1.9999557186        0.0029819966
Ag            0.5000000000        0.5000000000       -0.7071067690    0   0   0
Ag            0.5000000000        1.5000000000       -0.7071067690    0   0   0
Ag            0.5000000000        2.5000000000       -0.7071067690    0   0   0
Ag            1.5000000000        0.5000000000       -0.7071067690    0   0   0
Ag            1.5000000000        1.5000000000       -0.7071067690    0   0   0
Ag            1.5000000000        2.5000000000       -0.7071067690    0   0   0
Ag            2.5000000000        0.5000000000       -0.7071067690    0   0   0
Ag            2.5000000000        1.5000000000       -0.7071067690    0   0   0
Ag            2.5000000000        2.5000000000       -0.7071067690    0   0   0
Ag            0.0000000000        0.0000000000       -1.4142135400    0   0   0
Ag            0.0000000000        1.0000000000       -1.4142135400    0   0   0
Ag            0.0000000000        2.0000000000       -1.4142135400    0   0   0
Ag            1.0000000000        0.0000000000       -1.4142135400    0   0   0
Ag            1.0000000000        1.0000000000       -1.4142135400    0   0   0
Ag            1.0000000000        2.0000000000       -1.4142135400    0   0   0
Ag            2.0000000000        0.0000000000       -1.4142135400    0   0   0
Ag            2.0000000000        1.0000000000       -1.4142135400    0   0   0
Ag            2.0000000000        2.0000000000       -1.4142135400    0   0   0
Ag            0.5000000000        0.5000000000       -2.1213202500    0   0   0
Ag            0.5000000000        1.5000000000       -2.1213202500    0   0   0
Ag            0.5000000000        2.5000000000       -2.1213202500    0   0   0
Ag            1.5000000000        0.5000000000       -2.1213202500    0   0   0
Ag            1.5000000000        1.5000000000       -2.1213202500    0   0   0
Ag            1.5000000000        2.5000000000       -2.1213202500    0   0   0
Ag            2.5000000000        0.5000000000       -2.1213202500    0   0   0
Ag            2.5000000000        1.5000000000       -2.1213202500    0   0   0
Ag            2.5000000000        2.5000000000       -2.1213202500    0   0   0
K_POINTS {automatic}
8 8 1 0 0 0
