# Supplementary material for: Double-pentagon silicon chains in a quasi-1D Si/Ag(001) surface alloy
Source: Nat Commun. 2024 Oct 25;15:9242. doi: 10.1038/s41467-024-53589-4 (PMC11511886; doi:10.1038/s41467-024-53589-4)
Supplement: Supplementary file 3 — Supplementary Data 1 [file 41467_2024_53589_MOESM3_ESM.zip › BT_10Si.in]

&CONTROL
  calculation  = "relax",			
  prefix       = "Ag",			 
  nstep=200					
! pseudo_dir   = "/m100_scratch/userexternal/asette00/Pseudo",	
  pseudo_dir = '/m100/home/userexternal/chogan00/UPF'
  outdir       = "./",		
  restart_mode = "restart"		
  verbosity    = "high",		
  tprnfor = .true.			
  wf_collect=.true.			
  etot_conv_thr=2.0e-5,
   forc_conv_thr=2.0e-4,
/
&SYSTEM
  ibrav     = 0,				
  celldm(1) = 5.43765114732455046263,			
   occupations='smearing', smearing='methfessel-paxton', degauss=0.003					
  nat       = 73,			
					
  ntyp      = 2,			
					
  ecutwfc   = 50, 			
  !nbnd      = 5				
/
&ELECTRONS
  conv_thr    = 1.D-6,			
  mixing_beta = 0.7D0	,
 mixing_mode = 'local-TF'
 electron_maxstep = 350
 startingpot="file"
 startingwfc="atomic"
/
&ions
/
CELL_PARAMETERS {Alat}
3.000000000	0.000000000	0.000000000
0.000000000	3.000000000	0.000000000	
0.000000000	0.000000000	15.000000000
ATOMIC_SPECIES
 Ag  107.89  Ag.LDA.fhi.UPF
 Si 107.868 Si.LDA.fhi.UPF
ATOMIC_POSITIONS (alat)
Si            0.9411573873        3.0000000000        2.7918553323
Si            0.0732435472        3.0000000000        2.7966095403
Si            0.1077539487        1.5000000000        2.8482637789
Si            2.7528848178        2.2256046543        2.9685736923
Si            2.7528848178        0.7744073805        2.9685709625
Si            0.9052700016        1.5000000000        2.8487808479
Si            2.0061525561        1.9328841636        2.8265539762
Si            1.2605416579        2.2253403071        2.9729823337
Si            2.0061524914        1.0671264257        2.8265490336
Si            1.2605428456        0.7746717277        2.9729796039
Ag            0.4990166560        0.5097777258        2.1241142271
Ag            0.5035078095        1.4999974168        2.0526906890
Ag            0.4990161816        2.4902158292        2.1241096206
Ag            1.4988759183        0.4944270514        2.1504711379
Ag            1.4959748414        1.5000081217        2.1395747391
Ag            1.4988767720        2.5055854629        2.1504747282
Ag            2.5005067978        0.4939974611        2.1507264838
Ag            2.5115056606        1.4999983002        2.1388846848
Ag            2.5005076170        2.5059965449        2.1507226245
Ag           -0.0060753658       -0.0000128272        1.4154703147
Ag           -0.0082958722        0.9930872883        1.3999691119
Ag           -0.0082956949        2.0068847592        1.3999595867
Ag            1.0055323104       -0.0000008424        1.4159539206
Ag            1.0109825988        0.9926640271        1.4001227676
Ag            1.0109798946        2.0073357582        1.4001184400
Ag            1.9999695780       -0.0000006249        1.4359664181
Ag            2.0012606499        0.9985540909        1.4251113107
Ag            2.0012634731        2.0014459198        1.4251069840
Ag            0.5004257658        0.4974647336        0.7065958680
Ag            0.5009425386        1.4999896749        0.7024211212
Ag            0.5004247949        2.5025205044        0.7065924636
Ag            1.5059381789        0.4969968605        0.7060216516
Ag            1.5045828968        1.4999935268        0.7051067156
Ag            1.5059381765        2.5029899863        0.7060195110
Ag            2.4949198122        0.4972295610        0.7059873071
Ag            2.4968527901        1.4999896750        0.7050861753
Ag            2.4949206987        2.5027555815        0.7059838604
Ag            0.0005982351       -0.0000053932        0.0002711379
Ag           -0.0005950748        0.9988694282        0.0012533435
Ag           -0.0005951357        2.0011157631        0.0012542154
Ag            0.9997259291       -0.0000077362        0.0002524927
Ag            1.0012596237        0.9987852806        0.0012233221
Ag            1.0012592360        2.0011972432        0.0012235887
Ag            2.0002475169       -0.0000078017       -0.0029998151
Ag            2.0002647888        1.0001977304       -0.0017731348
Ag            2.0002650286        1.9997846342       -0.0017729570
Ag            0.5000000000        0.5000000000       -0.7071067690    0   0   0
Ag            0.5000000000        1.5000000000       -0.7071067690    0   0   0
Ag            0.5000000000        2.5000000000       -0.7071067690    0   0   0
Ag            1.5000000000        0.5000000000       -0.7071067690    0   0   0
Ag            1.5000000000        1.5000000000       -0.7071067690    0   0   0
Ag            1.5000000000        2.5000000000       -0.7071067690    0   0   0
Ag            2.5000000000        0.5000000000       -0.7071067690    0   0   0
Ag            2.5000000000        1.5000000000       -0.7071067690    0   0   0
Ag            2.5000000000        2.5000000000       -0.7071067690    0   0   0
Ag            0.0000000000        0.0000000000       -1.4142135400    0   0   0
Ag            0.0000000000        1.0000000000       -1.4142135400    0   0   0
Ag            0.0000000000        2.0000000000       -1.4142135400    0   0   0
Ag            1.0000000000        0.0000000000       -1.4142135400    0   0   0
Ag            1.0000000000        1.0000000000       -1.4142135400    0   0   0
Ag            1.0000000000        2.0000000000       -1.4142135400    0   0   0
Ag            2.0000000000        0.0000000000       -1.4142135400    0   0   0
Ag            2.0000000000        1.0000000000       -1.4142135400    0   0   0
Ag            2.0000000000        2.0000000000       -1.4142135400    0   0   0
Ag            0.5000000000        0.5000000000       -2.1213202500    0   0   0
Ag            0.5000000000        1.5000000000       -2.1213202500    0   0   0
Ag            0.5000000000        2.5000000000       -2.1213202500    0   0   0
Ag            1.5000000000        0.5000000000       -2.1213202500    0   0   0
Ag            1.5000000000        1.5000000000       -2.1213202500    0   0   0
Ag            1.5000000000        2.5000000000       -2.1213202500    0   0   0
Ag            2.5000000000        0.5000000000       -2.1213202500    0   0   0
Ag            2.5000000000        1.5000000000       -2.1213202500    0   0   0
Ag            2.5000000000        2.5000000000       -2.1213202500    0   0   0
K_POINTS {automatic}
8 8 1 0 0 0
