# Supplementary material for: Double-pentagon silicon chains in a quasi-1D Si/Ag(001) surface alloy
Source: Nat Commun. 2024 Oct 25;15:9242. doi: 10.1038/s41467-024-53589-4 (PMC11511886; doi:10.1038/s41467-024-53589-4)
Supplement: Supplementary file 3 — Supplementary Data 1 [file 41467_2024_53589_MOESM3_ESM.zip › README.txt]

This zipfile contains input text files for quantum-ESPRESSO for all optimized geometries presented in this manuscript.

The atomic positions and unit cell lattice vectors are written in the files in CARTESIAN COORDINATES in units of the (001) surface lattice parameter celldm(1)=5.437 bohr atomic units = 2.877 angstroms.

The unit cell vectors for the 3x3 cell are:
CELL_PARAMETERS {Alat}
3.000000000     0.000000000     0.000000000
0.000000000     3.000000000     0.000000000     
0.000000000     0.000000000     15.000000000

The atomic positions follow the ATOMIC_POSITIONS (alat) tag.

Columns 2,3,4 correspond to x,y,z directions.
Columns 5,6,7 indicate which components (if any) are fixed during optimization (1=free,0=fixed)

C.Hogan (CNR-ISM, Rome, 2024)
