# Supplementary material for: Double-pentagon silicon chains in a quasi-1D Si/Ag(001) surface alloy
Source: Nat Commun. 2024 Oct 25;15:9242. doi: 10.1038/s41467-024-53589-4 (PMC11511886; doi:10.1038/s41467-024-53589-4)
Supplement: Supplementary file 3 — Supplementary Data 1 [file 41467_2024_53589_MOESM3_ESM.zip › SA-4Si-2Ag.in]

&CONTROL
  calculation  = "relax",			
  prefix       = "Ag",			 
  nstep=200					
!  pseudo_dir   = "/m100_scratch/userexternal/asette00/Pseudo",	
  pseudo_dir = '/m100/home/userexternal/chogan00/UPF'
  outdir       = "./tmp",		
  restart_mode = "restart"		
  verbosity    = "high",		
  tprnfor = .true.			
  wf_collect=.true.			
  etot_conv_thr=2.0e-5,
   forc_conv_thr=2.0e-4,
/
&SYSTEM
  ibrav     = 0,				
  celldm(1) = 5.43765114732455046263,			
					
  nat       = 69,			
					
  ntyp      = 2,			
  occupations='smearing', smearing='methfessel-paxton', degauss=0.003					
  ecutwfc   = 50, 			
  !nbnd      = 5				
/
&ELECTRONS
  conv_thr    = 1.D-6,			
  mixing_beta = 0.7D0	,
 mixing_mode = 'local-TF'
 startingpot="file"
 startingwfc="atomic"
/
&ions
/
CELL_PARAMETERS {Alat}
3.000000000	0.000000000	0.000000000
0.000000000	3.000000000	0.000000000	
0.000000000	0.000000000	15.000000000
ATOMIC_SPECIES
 Ag  107.89  Ag.LDA.fhi.UPF
 Si 107.868 Si.LDA.fhi.UPF
ATOMIC_POSITIONS (alat)
Ag            3.0001919039        1.9810571812        2.7678872109
Ag            3.0002315678        1.0189432320        2.7678889302
Si            2.0732303701        1.9161289887        2.7091635195
Si            0.9268609443        1.9161706444        2.7090029864
Si            2.0732554446        1.0838385798        2.7091739148
Si            0.9268920172        1.0838667091        2.7089977043
Ag            0.5111834175        0.4874394592        2.1464739529
Ag            0.4872987947        1.5000156373        2.0252513800
Ag            0.5111479447        2.5126029894        2.1464976164
Ag            1.5000199658        0.5138678367        2.2335355224
Ag            1.5000650941        1.5000008466        2.0748136440
Ag            1.4999861910        2.4861335887        2.2335390919
Ag            2.4889108821        0.4873764017        2.1468633610
Ag            2.5128874755        1.4999813836        2.0255035820
Ag            2.4888759256        2.5125807227        2.1468352152
Ag           -0.0001184557        0.0000000209        1.4421715576
Ag           -0.0000370879        0.9729911052        1.3816498365
Ag           -0.0000506393        2.0270074903        1.3816505352
Ag            1.0164288799        0.0000015659        1.4604304914
Ag            1.0084661796        0.9790229458        1.3979184164
Ag            1.0084559181        2.0209884520        1.3979219578
Ag            1.9835664689       -0.0000014958        1.4607187958
Ag            1.9916439799        0.9789957798        1.3980970676
Ag            1.9916340812        2.0209917847        1.3980941405
Ag            0.5046307914        0.4875447021        0.7041839096
Ag            0.5020542625        1.5000009595        0.7086071973
Ag            0.5046222924        2.5124541853        0.7041845137
Ag            1.5000379061        0.4874149359        0.7029380481
Ag            1.5000351340        1.5000000609        0.7094242759
Ag            1.5000289769        2.5125848343        0.7029384311
Ag            2.4952799800        0.4875415090        0.7041886999
Ag            2.4978534096        1.4999983230        0.7086116376
Ag            2.4952718146        2.5124580791        0.7041890782
Ag           -0.0000277832       -0.0000003736       -0.0035493629
Ag           -0.0000296891        1.0005764482        0.0039832594
Ag           -0.0000334394        1.9994229875        0.0039834081
Ag            1.0001051608       -0.0000004263       -0.0082179033
Ag            1.0003635166        1.0004150774        0.0021276096
Ag            1.0003605479        1.9995836323        0.0021272853
Ag            1.9998594482        0.0000000620       -0.0082668151
Ag            1.9995935684        1.0004163866        0.0020792288
Ag            1.9995906673        1.9995846928        0.0020797695
Ag            0.5000000000        0.5000000000       -0.7071067690    0   0   0
Ag            0.5000000000        1.5000000000       -0.7071067690    0   0   0
Ag            0.5000000000        2.5000000000       -0.7071067690    0   0   0
Ag            1.5000000000        0.5000000000       -0.7071067690    0   0   0
Ag            1.5000000000        1.5000000000       -0.7071067690    0   0   0
Ag            1.5000000000        2.5000000000       -0.7071067690    0   0   0
Ag            2.5000000000        0.5000000000       -0.7071067690    0   0   0
Ag            2.5000000000        1.5000000000       -0.7071067690    0   0   0
Ag            2.5000000000        2.5000000000       -0.7071067690    0   0   0
Ag            0.0000000000        0.0000000000       -1.4142135400    0   0   0
Ag            0.0000000000        1.0000000000       -1.4142135400    0   0   0
Ag            0.0000000000        2.0000000000       -1.4142135400    0   0   0
Ag            1.0000000000        0.0000000000       -1.4142135400    0   0   0
Ag            1.0000000000        1.0000000000       -1.4142135400    0   0   0
Ag            1.0000000000        2.0000000000       -1.4142135400    0   0   0
Ag            2.0000000000        0.0000000000       -1.4142135400    0   0   0
Ag            2.0000000000        1.0000000000       -1.4142135400    0   0   0
Ag            2.0000000000        2.0000000000       -1.4142135400    0   0   0
Ag            0.5000000000        0.5000000000       -2.1213202500    0   0   0
Ag            0.5000000000        1.5000000000       -2.1213202500    0   0   0
Ag            0.5000000000        2.5000000000       -2.1213202500    0   0   0
Ag            1.5000000000        0.5000000000       -2.1213202500    0   0   0
Ag            1.5000000000        1.5000000000       -2.1213202500    0   0   0
Ag            1.5000000000        2.5000000000       -2.1213202500    0   0   0
Ag            2.5000000000        0.5000000000       -2.1213202500    0   0   0
Ag            2.5000000000        1.5000000000       -2.1213202500    0   0   0
Ag            2.5000000000        2.5000000000       -2.1213202500    0   0   0
K_POINTS {automatic}
8 8 1 0 0 0
