# Supplementary material for: Double-pentagon silicon chains in a quasi-1D Si/Ag(001) surface alloy
Source: Nat Commun. 2024 Oct 25;15:9242. doi: 10.1038/s41467-024-53589-4 (PMC11511886; doi:10.1038/s41467-024-53589-4)
Supplement: Supplementary file 3 — Supplementary Data 1 [file 41467_2024_53589_MOESM3_ESM.zip › SA-4Si-6Ag.in]

&CONTROL
  calculation  = "relax",			
  prefix       = "Ag",			 
  restart_mode='from_scratch'
  nstep=200					
! pseudo_dir   = "/m100_scratch/userexternal/asette00/Pseudo",	
  pseudo_dir = '/m100/home/userexternal/chogan00/UPF'
  outdir       = "./tmp",		
  restart_mode = "from_scratch"		
  verbosity    = "high",		
  tprnfor = .true.			
  wf_collect=.true.			
  etot_conv_thr=2.0e-5,
   forc_conv_thr=2.0e-4,
/
&SYSTEM
  nosym=.true.
  ibrav     = 0,				
  celldm(1) = 5.43765114732455046263,			
 occupations='smearing', smearing='methfessel-paxton', degauss=0.003					
  nat       = 64,			
					
  ntyp      = 2,			
					
  ecutwfc   = 50, 			
  !nbnd      = 5				
/
&ELECTRONS
  conv_thr    = 1.D-6,			
  mixing_beta = 0.7D0	,
 mixing_mode = 'local-TF'
 electron_maxstep = 350
 startingpot="file"
 startingwfc="atomic"
/
&ions
/
CELL_PARAMETERS {Alat}
3.000000000	0.000000000	0.000000000
0.000000000	3.000000000	0.000000000	
0.000000000	0.000000000	15.000000000
ATOMIC_SPECIES
 Ag  107.89  Ag.LDA.fhi.UPF
 Si 107.868 Si.LDA.fhi.UPF
ATOMIC_POSITIONS (alat)
Si            1.2271578320        0.8451479689        2.2305132261
Si            1.9530271248        1.0795979273        2.4766525233
Si            1.4189477174        1.6491744575        2.0594785848
Si            1.9786423277        1.9294573550        2.5573992908
Ag            0.4738305395        0.4722072948        2.1112744646
Ag            0.5596094994        1.4934254763        2.1033206469
Ag            0.4832461085        2.4842418789        2.0894363053
Ag            2.5048454161        0.4926999415        2.1292392806
Ag            2.6226609948        1.5025567396        2.1165886293
Ag            2.5049213426        2.5011284235        2.1408531771
Ag           -0.0200453222       -0.0076594385        1.4234557004
Ag           -0.0010498601        0.9903072599        1.4001656227
Ag            0.0083666856        1.9936637960        1.3952186432
Ag            1.0047624378        0.0110947985        1.4220167857
Ag            0.9972328860        0.9887548226        1.3677584964
Ag            1.0093130415        2.0293577825        1.3913132352
Ag            1.9856337276        0.0026365632        1.4369234227
Ag            1.9643737701        1.0056938326        1.4745081536
Ag            1.9964615032        2.0070402343        1.4465184361
Ag            0.4871158826        0.4929784965        0.6968298184
Ag            0.4959802250        1.5011524435        0.6925404633
Ag            0.4963348763        2.5065294105        0.7023062550
Ag            1.5066218580        0.4972050672        0.7045779197
Ag            1.5067226910        1.5083933415        0.7064761971
Ag            1.5032229096        2.5117383876        0.7073643843
Ag            2.4868631395        0.5024893595        0.7176299247
Ag            2.4851568876        1.4944101758        0.7201389598
Ag            2.4916168088        2.4984370068        0.7153364073
Ag           -0.0073603440       -0.0002717704        0.0007252867
Ag           -0.0064228979        1.0009091555       -0.0016696981
Ag           -0.0068593301        2.0000810281        0.0034736033
Ag            0.9982733108        0.0020291032       -0.0044954997
Ag            1.0004807349        1.0000497128        0.0030965594
Ag            0.9997770253        2.0026771632       -0.0004085450
Ag            2.0008481940       -0.0006321824       -0.0022326201
Ag            1.9991079122        1.0003214282        0.0004768213
Ag            1.9994999491        2.0014330482       -0.0000360935
Ag            0.5000000000        0.5000000000       -0.7071067690    0   0   0
Ag            0.5000000000        1.5000000000       -0.7071067690    0   0   0
Ag            0.5000000000        2.5000000000       -0.7071067690    0   0   0
Ag            1.5000000000        0.5000000000       -0.7071067690    0   0   0
Ag            1.5000000000        1.5000000000       -0.7071067690    0   0   0
Ag            1.5000000000        2.5000000000       -0.7071067690    0   0   0
Ag            2.5000000000        0.5000000000       -0.7071067690    0   0   0
Ag            2.5000000000        1.5000000000       -0.7071067690    0   0   0
Ag            2.5000000000        2.5000000000       -0.7071067690    0   0   0
Ag            0.0000000000        0.0000000000       -1.4142135400    0   0   0
Ag            0.0000000000        1.0000000000       -1.4142135400    0   0   0
Ag            0.0000000000        2.0000000000       -1.4142135400    0   0   0
Ag            1.0000000000        0.0000000000       -1.4142135400    0   0   0
Ag            1.0000000000        1.0000000000       -1.4142135400    0   0   0
Ag            1.0000000000        2.0000000000       -1.4142135400    0   0   0
Ag            2.0000000000        0.0000000000       -1.4142135400    0   0   0
Ag            2.0000000000        1.0000000000       -1.4142135400    0   0   0
Ag            2.0000000000        2.0000000000       -1.4142135400    0   0   0
Ag            0.5000000000        0.5000000000       -2.1213202500    0   0   0
Ag            0.5000000000        1.5000000000       -2.1213202500    0   0   0
Ag            0.5000000000        2.5000000000       -2.1213202500    0   0   0
Ag            1.5000000000        0.5000000000       -2.1213202500    0   0   0
Ag            1.5000000000        1.5000000000       -2.1213202500    0   0   0
Ag            1.5000000000        2.5000000000       -2.1213202500    0   0   0
Ag            2.5000000000        0.5000000000       -2.1213202500    0   0   0
Ag            2.5000000000        1.5000000000       -2.1213202500    0   0   0
Ag            2.5000000000        2.5000000000       -2.1213202500    0   0   0
K_POINTS {automatic}
8 8 1 0 0 0
