# Supplementary material for: Double-pentagon silicon chains in a quasi-1D Si/Ag(001) surface alloy
Source: Nat Commun. 2024 Oct 25;15:9242. doi: 10.1038/s41467-024-53589-4 (PMC11511886; doi:10.1038/s41467-024-53589-4)
Supplement: Supplementary file 3 — Supplementary Data 1 [file 41467_2024_53589_MOESM3_ESM.zip › SA-4Si-7Ag-a.in]

&CONTROL
  calculation  = "relax",			
  prefix       = "Ag",			 
! pseudo_dir   = "/m100_scratch/userexternal/asette00/Pseudo",	
  pseudo_dir = '/m100/home/userexternal/chogan00/UPF'
  outdir       = "./tmp",		
  nstep = 800
  restart_mode = "from_scratch"		
  verbosity    = "high",		
  tprnfor = .true.			
  wf_collect=.true.			
  etot_conv_thr=2.0e-5,
   forc_conv_thr=2.0e-4,
/
&SYSTEM
  nosym=.true.
  ibrav     = 0,				
  celldm(1) = 5.43765114732455046263,			
 occupations='smearing', smearing='methfessel-paxton', degauss=0.003
					
  nat       = 65,			
					
  ntyp      = 2,			
					
  ecutwfc   = 50, 			
  !nbnd      = 5				
/
&ELECTRONS
  conv_thr    = 1.D-6,			
  mixing_beta = 0.7D0	,
 mixing_mode = 'local-TF'
 electron_maxstep = 350
/
&ions
/
CELL_PARAMETERS {Alat}
3.000000000	0.000000000	0.000000000
0.000000000	3.000000000	0.000000000	
0.000000000	0.000000000	15.000000000
ATOMIC_SPECIES
 Ag  107.89  Ag.LDA.fhi.UPF
 Si 107.868 Si.LDA.fhi.UPF
ATOMIC_POSITIONS (alat)
Si            1.0992680968        0.5000000000        2.7609675305    1   0   1
Si            1.9006723840        0.5000000000        2.7609669096    1   0   1
Si            1.1155144758        2.0000000000        2.3016082242    1   0   1
Si            1.8848876666        2.0000000000        2.3022596526    1   0   1
Ag            1.4999758424        0.5000227241        2.0011050964
Ag            0.4901448336        0.5000057758        2.1581347094
Ag            0.4905402549        1.4631090813        2.1348762162
Ag            0.4905428801        2.5369007661        2.1348804018
Ag            2.5098174520        0.5000057727        2.1581411809
Ag            2.5095997108        1.4630683857        2.1349128609
Ag            2.5095970905        2.5369414558        2.1349170541
Ag            0.0000064310        0.0058927923        1.4283102039
Ag            0.0000064305        0.9941175735        1.4283066881
Ag           -0.0000670696        2.0000065809        1.4299381394
Ag            0.9861943842       -0.0137881133        1.3990086358
Ag            0.9861914313        1.0138078784        1.3990002666
Ag            1.0160277549        2.0000092485        1.4230954969
Ag            2.0138140498       -0.0137929911        1.3990540037
Ag            2.0138170055        1.0138127500        1.3990456336
Ag            1.9837813483        2.0000092329        1.4234154848
Ag            0.4943371121        0.5000046147        0.7050566504
Ag            0.4957849719        1.5060566543        0.7073501570
Ag            0.4957863737        2.4939570546        0.7073532412
Ag            1.5000109781        0.5000063505        0.7199539363
Ag            1.5000125970        1.5009014358        0.6992705624
Ag            1.5000125952        2.4991138956        0.6992729311
Ag            2.5056546861        0.5000046135        0.7050738213
Ag            2.5041458347        1.5060788412        0.7073997738
Ag            2.5041444260        2.4939348664        0.7074028656
Ag           -0.0000106821       -0.0016215381        0.0009456158
Ag           -0.0000106804        1.0016272531        0.0009453580
Ag           -0.0000171094        2.0000040453       -0.0059336881
Ag            0.9997166277        0.0022469768        0.0016281040
Ag            0.9997165899        0.9977599679        0.0016282375
Ag            0.9989287984        2.0000041661       -0.0016589864
Ag            2.0002812978        0.0022470682        0.0016290274
Ag            2.0002813363        0.9977598782        0.0016291597
Ag            2.0010602786        2.0000041684       -0.0016641512
Ag            0.5000000000        0.5000000000       -0.7071067690    0   0   0
Ag            0.5000000000        1.5000000000       -0.7071067690    0   0   0
Ag            0.5000000000        2.5000000000       -0.7071067690    0   0   0
Ag            1.5000000000        0.5000000000       -0.7071067690    0   0   0
Ag            1.5000000000        1.5000000000       -0.7071067690    0   0   0
Ag            1.5000000000        2.5000000000       -0.7071067690    0   0   0
Ag            2.5000000000        0.5000000000       -0.7071067690    0   0   0
Ag            2.5000000000        1.5000000000       -0.7071067690    0   0   0
Ag            2.5000000000        2.5000000000       -0.7071067690    0   0   0
Ag            0.0000000000        0.0000000000       -1.4142135400    0   0   0
Ag            0.0000000000        1.0000000000       -1.4142135400    0   0   0
Ag            0.0000000000        2.0000000000       -1.4142135400    0   0   0
Ag            1.0000000000        0.0000000000       -1.4142135400    0   0   0
Ag            1.0000000000        1.0000000000       -1.4142135400    0   0   0
Ag            1.0000000000        2.0000000000       -1.4142135400    0   0   0
Ag            2.0000000000        0.0000000000       -1.4142135400    0   0   0
Ag            2.0000000000        1.0000000000       -1.4142135400    0   0   0
Ag            2.0000000000        2.0000000000       -1.4142135400    0   0   0
Ag            0.5000000000        0.5000000000       -2.1213202500    0   0   0
Ag            0.5000000000        1.5000000000       -2.1213202500    0   0   0
Ag            0.5000000000        2.5000000000       -2.1213202500    0   0   0
Ag            1.5000000000        0.5000000000       -2.1213202500    0   0   0
Ag            1.5000000000        1.5000000000       -2.1213202500    0   0   0
Ag            1.5000000000        2.5000000000       -2.1213202500    0   0   0
Ag            2.5000000000        0.5000000000       -2.1213202500    0   0   0
Ag            2.5000000000        1.5000000000       -2.1213202500    0   0   0
Ag            2.5000000000        2.5000000000       -2.1213202500    0   0   0
K_POINTS {automatic}
8 8 1 0 0 0
