# Supplementary material for: Double-pentagon silicon chains in a quasi-1D Si/Ag(001) surface alloy
Source: Nat Commun. 2024 Oct 25;15:9242. doi: 10.1038/s41467-024-53589-4 (PMC11511886; doi:10.1038/s41467-024-53589-4)
Supplement: Supplementary file 3 — Supplementary Data 1 [file 41467_2024_53589_MOESM3_ESM.zip › SA-4Si-7Ag-b.in]

&CONTROL
  calculation  = "relax",			
  prefix       = "Ag",			 
  nstep=600					
! pseudo_dir   = "/m100_scratch/userexternal/asette00/Pseudo",	
  pseudo_dir = '/m100/home/userexternal/chogan00/UPF'
  outdir       = "./tmp",		
! restart_mode = "restart"
  verbosity    = "high",		
  tprnfor = .true.			
  wf_collect=.true.			
  etot_conv_thr=2.0e-5,
   forc_conv_thr=2.0e-4,
/
&SYSTEM
  nosym=.true.
  ibrav     = 0,				
  celldm(1) = 5.43765114732455046263,			
 occupations='smearing', smearing='methfessel-paxton', degauss=0.003
					
  nat       = 65,			
					
  ntyp      = 2,			
					
  ecutwfc   = 50, 			
  !nbnd      = 5				
/
&ELECTRONS
  conv_thr    = 1.D-6,			
  mixing_beta = 0.7D0	,
 mixing_mode = 'local-TF'
 electron_maxstep = 350
/
&ions
/
CELL_PARAMETERS {Alat}
3.000000000	0.000000000	0.000000000
0.000000000	3.000000000	0.000000000	
0.000000000	0.000000000	15.000000000
ATOMIC_SPECIES
 Ag  107.89  Ag.LDA.fhi.UPF
 Si 107.868 Si.LDA.fhi.UPF
ATOMIC_POSITIONS (alat)
Si            1.0790789543       -0.0056079841        2.5372730920
Si            1.8911154322       -0.1072916912        2.4810409820
Si            1.3679619557        2.3370093439        2.0755727809
Si            1.9507470053        2.0148696156        2.5145643462
Ag            1.5059832874        0.6418961105        2.1189626562
Ag            0.4964219346        0.5092729713        2.1257647404
Ag            0.5028678108        1.4888700769        2.0925982209
Ag            0.5076083823        2.4720649998        2.1247138117
Ag            2.4972361201        0.4953743091        2.1314709844
Ag            2.5078790199        1.4805493591        2.1271051202
Ag            2.5768842172        2.4961329991        2.1227193581
Ag            0.0129196493       -0.0005192786        1.4159044261
Ag           -0.0033185265        0.9911078664        1.4249241469
Ag           -0.0038088091        1.9949542812        1.4090870931
Ag            1.0196932356        0.0052717241        1.4225505147
Ag            0.9997939737        1.0048458249        1.3960908816
Ag            0.9943645253        1.9839701987        1.3855241425
Ag            1.9899155333        0.0006682765        1.4461774909
Ag            2.0059697880        1.0206800780        1.4049865422
Ag            1.9826220144        2.0087480033        1.4454922573
Ag            0.4991827629        0.4958470067        0.7057808489
Ag            0.4941031983        1.4968379311        0.6974420878
Ag            0.4977603113        2.5029308194        0.7033870621
Ag            1.5070990929        0.4993617024        0.7098927582
Ag            1.5040725717        1.5013096789        0.6998483434
Ag            1.5044209689        2.5035026037        0.7089244106
Ag            2.5013129818        0.4966567813        0.7122097635
Ag            2.4979196163        1.5057740822        0.7089238635
Ag            2.4940758193        2.5029940558        0.7175073666
Ag           -0.0017101265       -0.0007091901       -0.0001407234
Ag           -0.0020187396        0.9985301941       -0.0005399810
Ag           -0.0028788638        2.0014345665       -0.0002225383
Ag            1.0017525438        0.0006174521        0.0016377578
Ag            1.0008629374        0.9975392761       -0.0009668867
Ag            1.0002989463        2.0017608884       -0.0000347123
Ag            2.0019810446        0.0015954050       -0.0005620843
Ag            2.0020513571        0.9996731944        0.0003370169
Ag            2.0002749044        2.0024787810       -0.0000828554
Ag            0.5000000000        0.5000000000       -0.7071067690    0   0   0
Ag            0.5000000000        1.5000000000       -0.7071067690    0   0   0
Ag            0.5000000000        2.5000000000       -0.7071067690    0   0   0
Ag            1.5000000000        0.5000000000       -0.7071067690    0   0   0
Ag            1.5000000000        1.5000000000       -0.7071067690    0   0   0
Ag            1.5000000000        2.5000000000       -0.7071067690    0   0   0
Ag            2.5000000000        0.5000000000       -0.7071067690    0   0   0
Ag            2.5000000000        1.5000000000       -0.7071067690    0   0   0
Ag            2.5000000000        2.5000000000       -0.7071067690    0   0   0
Ag            0.0000000000        0.0000000000       -1.4142135400    0   0   0
Ag            0.0000000000        1.0000000000       -1.4142135400    0   0   0
Ag            0.0000000000        2.0000000000       -1.4142135400    0   0   0
Ag            1.0000000000        0.0000000000       -1.4142135400    0   0   0
Ag            1.0000000000        1.0000000000       -1.4142135400    0   0   0
Ag            1.0000000000        2.0000000000       -1.4142135400    0   0   0
Ag            2.0000000000        0.0000000000       -1.4142135400    0   0   0
Ag            2.0000000000        1.0000000000       -1.4142135400    0   0   0
Ag            2.0000000000        2.0000000000       -1.4142135400    0   0   0
Ag            0.5000000000        0.5000000000       -2.1213202500    0   0   0
Ag            0.5000000000        1.5000000000       -2.1213202500    0   0   0
Ag            0.5000000000        2.5000000000       -2.1213202500    0   0   0
Ag            1.5000000000        0.5000000000       -2.1213202500    0   0   0
Ag            1.5000000000        1.5000000000       -2.1213202500    0   0   0
Ag            1.5000000000        2.5000000000       -2.1213202500    0   0   0
Ag            2.5000000000        0.5000000000       -2.1213202500    0   0   0
Ag            2.5000000000        1.5000000000       -2.1213202500    0   0   0
Ag            2.5000000000        2.5000000000       -2.1213202500    0   0   0
K_POINTS {automatic}
8 8 1 0 0 0
