# Supplementary material for: Double-pentagon silicon chains in a quasi-1D Si/Ag(001) surface alloy
Source: Nat Commun. 2024 Oct 25;15:9242. doi: 10.1038/s41467-024-53589-4 (PMC11511886; doi:10.1038/s41467-024-53589-4)
Supplement: Supplementary file 3 — Supplementary Data 1 [file 41467_2024_53589_MOESM3_ESM.zip › SA-4Si-8Ag.in]

&CONTROL
  calculation  = "relax",			
  prefix       = "Ag",			 
  nstep=200					
! pseudo_dir   = "/m100_scratch/userexternal/asette00/Pseudo",	
  pseudo_dir = '/m100/home/userexternal/chogan00/UPF'
  outdir       = "./tmp",		
  restart_mode = "from_scratch"		
  verbosity    = "high",		
  tprnfor = .true.			
  wf_collect=.true.			
  etot_conv_thr=2.0e-5,
   forc_conv_thr=2.0e-4,
/
&SYSTEM
  nosym=.true.
  ibrav     = 0,				
  celldm(1) = 5.43765114732455046263,			
 occupations='smearing', smearing='methfessel-paxton', degauss=0.003
					
  nat       = 66,			
					
  ntyp      = 2,			
					
  ecutwfc   = 50, 			
  !nbnd      = 5				
/
&ELECTRONS
  conv_thr    = 1.D-6,			
  mixing_beta = 0.7D0	,
 mixing_mode = 'local-TF'
 electron_maxstep = 350
/
&ions
/
CELL_PARAMETERS {Alat}
3.000000000	0.000000000	0.000000000
0.000000000	3.000000000	0.000000000	
0.000000000	0.000000000	15.000000000
ATOMIC_SPECIES
 Ag  107.89  Ag.LDA.fhi.UPF
 Si 107.868 Si.LDA.fhi.UPF
ATOMIC_POSITIONS (alat)
Si            1.3884538454        1.3789035121        2.0584847223
Si            1.9681185132        1.1209215503        2.5853127065
Si            1.3885112242        2.6209699044        2.0583972472
Si            1.9681147097        2.8789635282        2.5852966390
Ag            1.8307933608        1.9999451848        2.5021672553
Ag            1.4681812419        0.4999410873        2.1780855267
Ag            0.4854393362        0.5000156482        2.0992948412
Ag            0.5364936372        1.4972776607        2.1063154601
Ag            0.5365159831        2.5027591010        2.1063049342
Ag            2.5117458193        0.4999578973        2.1740540999
Ag            2.5979426944        1.5003676033        2.1420420366
Ag            2.5979629959        2.4995481872        2.1420510569
Ag           -0.0115158232        0.0055606997        1.4102255488
Ag           -0.0115242578        0.9944185880        1.4102151887
Ag            0.0165638731        1.9999871345        1.4099402220
Ag            0.9910051367        0.0124936010        1.3827097956
Ag            0.9909992388        0.9875145491        1.3827092725
Ag            1.0314216423        1.9999918185        1.4120589973
Ag            1.9937457497       -0.0144775448        1.4483921844
Ag            1.9937234046        1.0144574563        1.4484146313
Ag            2.0063991810        1.9999898685        1.4723207891
Ag            0.4885622900        0.4999968188        0.6908415106
Ag            0.4984823596        1.5023340765        0.7017189279
Ag            0.4984833090        2.4976597597        0.7017228350
Ag            1.5098855396        0.4999980296        0.7056193728
Ag            1.5109697667        1.5019673337        0.7067891192
Ag            1.5109697066        2.4980256540        0.7067870718
Ag            2.4843011553        0.4999936859        0.7203604628
Ag            2.4946475256        1.5040468734        0.7176347963
Ag            2.4946559122        2.4959386151        0.7176296459
Ag           -0.0054932463       -0.0012030819        0.0005231637
Ag           -0.0054949333        1.0011983404        0.0005253280
Ag           -0.0021276730        1.9999969360       -0.0004696024
Ag            1.0007856352       -0.0010682131       -0.0000107361
Ag            1.0007857736        1.0010655235       -0.0000123623
Ag            1.0011598379        1.9999989137        0.0016162401
Ag            2.0010552818       -0.0000673474       -0.0002785941
Ag            2.0010544991        1.0000629661       -0.0002785121
Ag            2.0029711601        1.9999978248       -0.0011179245
Ag            0.5000000000        0.5000000000       -0.7071067690    0   0   0
Ag            0.5000000000        1.5000000000       -0.7071067690    0   0   0
Ag            0.5000000000        2.5000000000       -0.7071067690    0   0   0
Ag            1.5000000000        0.5000000000       -0.7071067690    0   0   0
Ag            1.5000000000        1.5000000000       -0.7071067690    0   0   0
Ag            1.5000000000        2.5000000000       -0.7071067690    0   0   0
Ag            2.5000000000        0.5000000000       -0.7071067690    0   0   0
Ag            2.5000000000        1.5000000000       -0.7071067690    0   0   0
Ag            2.5000000000        2.5000000000       -0.7071067690    0   0   0
Ag            0.0000000000        0.0000000000       -1.4142135400    0   0   0
Ag            0.0000000000        1.0000000000       -1.4142135400    0   0   0
Ag            0.0000000000        2.0000000000       -1.4142135400    0   0   0
Ag            1.0000000000        0.0000000000       -1.4142135400    0   0   0
Ag            1.0000000000        1.0000000000       -1.4142135400    0   0   0
Ag            1.0000000000        2.0000000000       -1.4142135400    0   0   0
Ag            2.0000000000        0.0000000000       -1.4142135400    0   0   0
Ag            2.0000000000        1.0000000000       -1.4142135400    0   0   0
Ag            2.0000000000        2.0000000000       -1.4142135400    0   0   0
Ag            0.5000000000        0.5000000000       -2.1213202500    0   0   0
Ag            0.5000000000        1.5000000000       -2.1213202500    0   0   0
Ag            0.5000000000        2.5000000000       -2.1213202500    0   0   0
Ag            1.5000000000        0.5000000000       -2.1213202500    0   0   0
Ag            1.5000000000        1.5000000000       -2.1213202500    0   0   0
Ag            1.5000000000        2.5000000000       -2.1213202500    0   0   0
Ag            2.5000000000        0.5000000000       -2.1213202500    0   0   0
Ag            2.5000000000        1.5000000000       -2.1213202500    0   0   0
Ag            2.5000000000        2.5000000000       -2.1213202500    0   0   0
K_POINTS {automatic}
8 8 1 0 0 0
