# Supplementary material for: Double-pentagon silicon chains in a quasi-1D Si/Ag(001) surface alloy
Source: Nat Commun. 2024 Oct 25;15:9242. doi: 10.1038/s41467-024-53589-4 (PMC11511886; doi:10.1038/s41467-024-53589-4)
Supplement: Supplementary file 3 — Supplementary Data 1 [file 41467_2024_53589_MOESM3_ESM.zip › SA-5Si-7Ag.in]

&CONTROL
  calculation  = "relax",			
  prefix       = "Ag",			 
  nstep=200					
! pseudo_dir   = "/m100_scratch/userexternal/asette00/Pseudo",	
  pseudo_dir = '/m100/home/userexternal/chogan00/UPF'
  outdir       = "./tmp",		
  restart_mode = "from_scratch"		
  verbosity    = "high",		
  tprnfor = .true.			
  wf_collect=.true.			
  etot_conv_thr=2.0e-5,
   forc_conv_thr=2.0e-4,
/
&SYSTEM
  nosym=.true.
  ibrav     = 0,				
  celldm(1) = 5.43765114732455046263,			
 occupations='smearing', smearing='methfessel-paxton', degauss=0.003
					
  nat       = 66,			
					
  ntyp      = 2,			
					
  ecutwfc   = 50, 			
  !nbnd      = 5				
/
&ELECTRONS
  conv_thr    = 1.D-6,			
  mixing_beta = 0.7D0	,
 mixing_mode = 'local-TF'
 electron_maxstep = 350
/
&ions
/
CELL_PARAMETERS {Alat}
3.000000000	0.000000000	0.000000000
0.000000000	3.000000000	0.000000000	
0.000000000	0.000000000	15.000000000
ATOMIC_SPECIES
 Ag  107.89  Ag.LDA.fhi.UPF
 Si 107.868 Si.LDA.fhi.UPF
ATOMIC_POSITIONS (alat)
Si            1.2908232893        1.3017591944        2.3481664265
Si            1.9675182848        0.9238345437        2.6666087582
Si            1.2910084303        2.6979848642        2.3479197685
Si            1.9675464114        3.0760045045        2.6665665522
Si            1.6499820325        1.9997843319        2.1363686361
Ag            1.4818119735        0.4999561704        2.0396620140
Ag            0.5085684723        0.5000258714        2.1019639268
Ag            0.4661030479        1.4899271408        2.1489662987
Ag            0.4661428791        2.5100973108        2.1489411122
Ag            2.5481526791        0.4999624150        2.1156743650
Ag            2.4613874235        1.4997086196        2.1667229151
Ag            2.4614192405        2.5001849648        2.1667152795
Ag           -0.0101219054       -0.0114560952        1.4181130378
Ag           -0.0101263591        1.0114256754        1.4181113223
Ag           -0.0015749674        1.9999827961        1.4524219782
Ag            0.9913561232       -0.0228583081        1.4081237292
Ag            0.9913689430        1.0228310316        1.4081330500
Ag            1.0170589080        1.9999759962        1.4417453730
Ag            1.9976675194       -0.0172571056        1.4114243704
Ag            1.9976597761        1.0172053252        1.4114144203
Ag            2.0221901134        1.9999796861        1.3756650733
Ag            0.4936309320        0.4999893599        0.7135019584
Ag            0.4982551601        1.5078131440        0.7137910321
Ag            0.4982569389        2.4921603174        0.7137854772
Ag            1.4958792441        0.4999839459        0.7204112299
Ag            1.4970605245        1.5018094438        0.6972950776
Ag            1.4970589173        2.4981640507        0.6972960493
Ag            2.4954543940        0.4999844489        0.7155256856
Ag            2.5085270583        1.4987848485        0.6974669895
Ag            2.5085263185        2.5011859830        0.6974732642
Ag            0.0004290246        0.0023622356        0.0007323156
Ag            0.0004302725        0.9976235745        0.0007328639
Ag            0.0026973136        1.9999935066       -0.0033448065
Ag            0.9974698147        0.0018839390        0.0045112429
Ag            0.9974695401        0.9981018587        0.0045140433
Ag            0.9980928040        1.9999919536       -0.0037772123
Ag            1.9990570119        0.0033732631        0.0011406728
Ag            1.9990587035        0.9966101955        0.0011389262
Ag            2.0009592745        1.9999918438       -0.0024016329
Ag            0.5000000000        0.5000000000       -0.7071067690    0   0   0
Ag            0.5000000000        1.5000000000       -0.7071067690    0   0   0
Ag            0.5000000000        2.5000000000       -0.7071067690    0   0   0
Ag            1.5000000000        0.5000000000       -0.7071067690    0   0   0
Ag            1.5000000000        1.5000000000       -0.7071067690    0   0   0
Ag            1.5000000000        2.5000000000       -0.7071067690    0   0   0
Ag            2.5000000000        0.5000000000       -0.7071067690    0   0   0
Ag            2.5000000000        1.5000000000       -0.7071067690    0   0   0
Ag            2.5000000000        2.5000000000       -0.7071067690    0   0   0
Ag            0.0000000000        0.0000000000       -1.4142135400    0   0   0
Ag            0.0000000000        1.0000000000       -1.4142135400    0   0   0
Ag            0.0000000000        2.0000000000       -1.4142135400    0   0   0
Ag            1.0000000000        0.0000000000       -1.4142135400    0   0   0
Ag            1.0000000000        1.0000000000       -1.4142135400    0   0   0
Ag            1.0000000000        2.0000000000       -1.4142135400    0   0   0
Ag            2.0000000000        0.0000000000       -1.4142135400    0   0   0
Ag            2.0000000000        1.0000000000       -1.4142135400    0   0   0
Ag            2.0000000000        2.0000000000       -1.4142135400    0   0   0
Ag            0.5000000000        0.5000000000       -2.1213202500    0   0   0
Ag            0.5000000000        1.5000000000       -2.1213202500    0   0   0
Ag            0.5000000000        2.5000000000       -2.1213202500    0   0   0
Ag            1.5000000000        0.5000000000       -2.1213202500    0   0   0
Ag            1.5000000000        1.5000000000       -2.1213202500    0   0   0
Ag            1.5000000000        2.5000000000       -2.1213202500    0   0   0
Ag            2.5000000000        0.5000000000       -2.1213202500    0   0   0
Ag            2.5000000000        1.5000000000       -2.1213202500    0   0   0
Ag            2.5000000000        2.5000000000       -2.1213202500    0   0   0
K_POINTS {automatic}
8 8 1 0 0 0
