# Supplementary material for: Double-pentagon silicon chains in a quasi-1D Si/Ag(001) surface alloy
Source: Nat Commun. 2024 Oct 25;15:9242. doi: 10.1038/s41467-024-53589-4 (PMC11511886; doi:10.1038/s41467-024-53589-4)
Supplement: Supplementary file 3 — Supplementary Data 1 [file 41467_2024_53589_MOESM3_ESM.zip › SA-5Si-8Ag.in]

&CONTROL
  calculation  = "relax",			
  prefix       = "Ag",			 
  nstep=200					
! pseudo_dir   = "/m100_scratch/userexternal/asette00/Pseudo",	
  pseudo_dir = '/m100/home/userexternal/chogan00/UPF'
  outdir       = "./tmp",		
  restart_mode = "restart"		
  verbosity    = "high",		
  tprnfor = .true.			
  wf_collect=.true.			
  etot_conv_thr=2.0e-5,
   forc_conv_thr=2.0e-4,
/
&SYSTEM
  nosym=.true.
  ibrav     = 0,				
  celldm(1) = 5.43765114732455046263,			
 occupations='smearing', smearing='methfessel-paxton', degauss=0.003
					
  nat       = 67,			
					
  ntyp      = 2,			
					
  ecutwfc   = 50, 			
  !nbnd      = 5				
/
&ELECTRONS
  conv_thr    = 1.D-6,			
  mixing_beta = 0.7D0	,
 mixing_mode = 'local-TF'
 electron_maxstep = 350
/
&ions
/
CELL_PARAMETERS {Alat}
3.000000000	0.000000000	0.000000000
0.000000000	3.000000000	0.000000000	
0.000000000	0.000000000	15.000000000
ATOMIC_SPECIES
 Ag  107.89  Ag.LDA.fhi.UPF
 Si 107.868 Si.LDA.fhi.UPF
ATOMIC_POSITIONS
Si            1.0722026792        1.9297066282        2.6275997221
Si            1.9278576126        1.9297086285        2.6276187310
Si            1.5000373388        1.5019815531        1.9873631307
Si            1.0722689486        1.0741210930        2.6272882742
Si            1.9277902592        1.0741179136        2.6273074020
Ag            1.5000352112        2.5304585891        2.1036449509
Ag            1.5000336492        0.4726872874        2.1038622274
Ag            0.5048642711        0.5066965993        2.1683780456
Ag            0.4711153276        1.5018932550        2.1037456773
Ag            0.5048551972        2.4970346267        2.1684148489
Ag            2.4951974333        0.5066961187        2.1683805324
Ag            2.5289112283        1.5018925929        2.1037305153
Ag            2.4952091349        2.4970334467        2.1684174469
Ag            0.0000284043        0.0016967207        1.4753674473
Ag            0.0000216429        0.9892120562        1.4150903557
Ag            0.0000220096        2.0141265779        1.4149901980
Ag            0.9875657977        0.0015103998        1.4150449025
Ag            0.9956056210        0.9970478200        1.4014701842
Ag            0.9955442453        2.0059463937        1.4012855569
Ag            2.0124933531        0.0015103092        1.4150410130
Ag            2.0044361594        0.9970436979        1.4014592070
Ag            2.0044986491        2.0059503998        1.4012744217
Ag            0.4954095659        0.4965855731        0.7109457142
Ag            0.4954198790        1.5011233141        0.7024987505
Ag            0.4954577806        2.5057653546        0.7108363960
Ag            1.5000164921        0.4965065197        0.7025550600
Ag            1.5000130774        1.5010360957        0.6978581664
Ag            1.5000167353        2.5056952972        0.7024540034
Ag            2.5046277661        0.4965854450        0.7109412368
Ag            2.5046117953        1.5011232634        0.7024952163
Ag            2.5045800271        2.5057655294        0.7108320274
Ag            0.0000105424        0.0006343173       -0.0001112566
Ag            0.0000096698        0.9984565803       -0.0026277268
Ag            0.0000097824        2.0027809569       -0.0026329189
Ag            0.9978400916        0.0006150352       -0.0026363798
Ag            0.9986553181        0.9992384772        0.0005249677
Ag            0.9986608138        2.0019328763        0.0005084196
Ag            2.0021791561        0.0006150701       -0.0026364748
Ag            2.0013603592        0.9992389272        0.0005249260
Ag            2.0013549921        2.0019324770        0.0005083847
Ag            0.5000000000        0.5000000000       -0.7071067690    0   0   0
Ag            0.5000000000        1.5000000000       -0.7071067690    0   0   0
Ag            0.5000000000        2.5000000000       -0.7071067690    0   0   0
Ag            1.5000000000        0.5000000000       -0.7071067690    0   0   0
Ag            1.5000000000        1.5000000000       -0.7071067690    0   0   0
Ag            1.5000000000        2.5000000000       -0.7071067690    0   0   0
Ag            2.5000000000        0.5000000000       -0.7071067690    0   0   0
Ag            2.5000000000        1.5000000000       -0.7071067690    0   0   0
Ag            2.5000000000        2.5000000000       -0.7071067690    0   0   0
Ag            0.0000000000        0.0000000000       -1.4142135400    0   0   0
Ag            0.0000000000        1.0000000000       -1.4142135400    0   0   0
Ag            0.0000000000        2.0000000000       -1.4142135400    0   0   0
Ag            1.0000000000        0.0000000000       -1.4142135400    0   0   0
Ag            1.0000000000        1.0000000000       -1.4142135400    0   0   0
Ag            1.0000000000        2.0000000000       -1.4142135400    0   0   0
Ag            2.0000000000        0.0000000000       -1.4142135400    0   0   0
Ag            2.0000000000        1.0000000000       -1.4142135400    0   0   0
Ag            2.0000000000        2.0000000000       -1.4142135400    0   0   0
Ag            0.5000000000        0.5000000000       -2.1213202500    0   0   0
Ag            0.5000000000        1.5000000000       -2.1213202500    0   0   0
Ag            0.5000000000        2.5000000000       -2.1213202500    0   0   0
Ag            1.5000000000        0.5000000000       -2.1213202500    0   0   0
Ag            1.5000000000        1.5000000000       -2.1213202500    0   0   0
Ag            1.5000000000        2.5000000000       -2.1213202500    0   0   0
Ag            2.5000000000        0.5000000000       -2.1213202500    0   0   0
Ag            2.5000000000        1.5000000000       -2.1213202500    0   0   0
Ag            2.5000000000        2.5000000000       -2.1213202500    0   0   0
K_POINTS {automatic}
8 8 1 0 0 0
