# Supplementary material for: Double-pentagon silicon chains in a quasi-1D Si/Ag(001) surface alloy
Source: Nat Commun. 2024 Oct 25;15:9242. doi: 10.1038/s41467-024-53589-4 (PMC11511886; doi:10.1038/s41467-024-53589-4)
Supplement: Supplementary file 3 — Supplementary Data 1 [file 41467_2024_53589_MOESM3_ESM.zip › SA-6Si-1Ag.in]

&CONTROL
  calculation  = "relax",			
  prefix       = "Ag",			 
  nstep=200					
! pseudo_dir   = "/m100_scratch/userexternal/asette00/Pseudo",	
  pseudo_dir = '/m100/home/userexternal/chogan00/UPF'
  outdir       = "./",		
! restart_mode = "restart"		
  verbosity    = "high",		
  tprnfor = .true.			
  wf_collect=.true.			
  etot_conv_thr=2.0e-5,
   forc_conv_thr=2.0e-4,
/
&SYSTEM
  nosym=.true.
  ibrav     = 0,				
  celldm(1) = 5.43765114732455046263,			
					
  nat       = 70,			
					
  ntyp      = 2,			
  occupations='smearing', smearing='methfessel-paxton', degauss=0.003					
  ecutwfc   = 50, 			
  !nbnd      = 5				
/
&ELECTRONS
  conv_thr    = 1.D-6,			
  mixing_beta = 0.7D0	,
 mixing_mode = 'local-TF'
 startingpot="file"
 startingwfc="atomic"
/
&ions
/
CELL_PARAMETERS {Alat}
3.000000000	0.000000000	0.000000000
0.000000000	3.000000000	0.000000000	
0.000000000	0.000000000	15.000000000
ATOMIC_SPECIES
 Ag  107.89  Ag.LDA.fhi.UPF
 Si 107.868 Si.LDA.fhi.UPF
ATOMIC_POSITIONS (alat)
Si            0.3367584005        0.5519628358        3.1186564056
Si            0.3367584124        1.4480369646        3.1186565955
Si            1.6566555772        0.5402631070        3.1026040664
Si            1.6566555454        1.4597370751        3.1026039513
Si            2.0934211295        1.0000000217        2.6063929190
Ag            0.9992911865        1.0000000038        2.7801547105
Si           -0.0834071001        1.0000000531        2.5950963421
Ag            0.4871862377        0.4578768244        2.1652277391
Ag            0.4871862446        1.5421231339        2.1652277103
Ag            0.4999899784        2.4999999819        2.1167519597
Ag            1.5141236516        0.4606387133        2.1626242004
Ag            1.5141236332        1.5393612374        2.1626241320
Ag            1.4998488151        2.4999999710        2.1172982047
Ag            2.4993497284        0.4355612471        2.0795021077
Ag            2.4993497106        1.5644387590        2.0795020548
Ag            2.4999878602        2.5000000049        2.0770422158
Ag            0.0135640253       -0.0030590969        1.3933556609
Ag            0.0104732625        0.9999999897        1.4185629023
Ag            0.0135640250        2.0030590914        1.3933556463
Ag            1.0001185416        0.0094724102        1.4295111419
Ag            0.9998451528        0.9999999690        1.4486443822
Ag            1.0001185333        1.9905275511        1.4295111191
Ag            1.9866459342       -0.0032238217        1.3927231903
Ag            1.9907862490        0.9999999853        1.4160521485
Ag            1.9866459301        2.0032238257        1.3927231569
Ag            0.5059116596        0.5029305784        0.7069122211
Ag            0.5059116555        1.4970693968        0.7069122137
Ag            0.5076699128        2.4999999940        0.7017637163
Ag            1.4939184325        0.5029269913        0.7070409014
Ag            1.4939184306        1.4970729840        0.7070409007
Ag            1.4922329808        2.4999999977        0.7016532669
Ag            2.5006222731        0.5024022364        0.7077075907
Ag            2.5006222700        1.4975977537        0.7077075866
Ag            2.5003014882        2.5000000021        0.6931652464
Ag            0.0012896551        0.0018698502       -0.0019984506
Ag            0.0002835552        0.9999999953        0.0020155368
Ag            0.0012896529        1.9981301457       -0.0019984482
Ag            1.0000415182        0.0009799244       -0.0034633429
Ag            1.0001964730        0.9999999931       -0.0010683631
Ag            1.0000415180        1.9990200659       -0.0034633388
Ag            1.9988523324        0.0019800940       -0.0015916074
Ag            1.9999012275        0.9999999961        0.0023207088
Ag            1.9988523311        1.9980199005       -0.0015916060
Ag            0.5000000000        0.5000000000       -0.7071067690    0   0   0
Ag            0.5000000000        1.5000000000       -0.7071067690    0   0   0
Ag            0.5000000000        2.5000000000       -0.7071067690    0   0   0
Ag            1.5000000000        0.5000000000       -0.7071067690    0   0   0
Ag            1.5000000000        1.5000000000       -0.7071067690    0   0   0
Ag            1.5000000000        2.5000000000       -0.7071067690    0   0   0
Ag            2.5000000000        0.5000000000       -0.7071067690    0   0   0
Ag            2.5000000000        1.5000000000       -0.7071067690    0   0   0
Ag            2.5000000000        2.5000000000       -0.7071067690    0   0   0
Ag            0.0000000000        0.0000000000       -1.4142135400    0   0   0
Ag            0.0000000000        1.0000000000       -1.4142135400    0   0   0
Ag            0.0000000000        2.0000000000       -1.4142135400    0   0   0
Ag            1.0000000000        0.0000000000       -1.4142135400    0   0   0
Ag            1.0000000000        1.0000000000       -1.4142135400    0   0   0
Ag            1.0000000000        2.0000000000       -1.4142135400    0   0   0
Ag            2.0000000000        0.0000000000       -1.4142135400    0   0   0
Ag            2.0000000000        1.0000000000       -1.4142135400    0   0   0
Ag            2.0000000000        2.0000000000       -1.4142135400    0   0   0
Ag            0.5000000000        0.5000000000       -2.1213202500    0   0   0
Ag            0.5000000000        1.5000000000       -2.1213202500    0   0   0
Ag            0.5000000000        2.5000000000       -2.1213202500    0   0   0
Ag            1.5000000000        0.5000000000       -2.1213202500    0   0   0
Ag            1.5000000000        1.5000000000       -2.1213202500    0   0   0
Ag            1.5000000000        2.5000000000       -2.1213202500    0   0   0
Ag            2.5000000000        0.5000000000       -2.1213202500    0   0   0
Ag            2.5000000000        1.5000000000       -2.1213202500    0   0   0
Ag            2.5000000000        2.5000000000       -2.1213202500    0   0   0
K_POINTS {automatic}
8 8 1 0 0 0 
