# Supplementary material for: Double-pentagon silicon chains in a quasi-1D Si/Ag(001) surface alloy
Source: Nat Commun. 2024 Oct 25;15:9242. doi: 10.1038/s41467-024-53589-4 (PMC11511886; doi:10.1038/s41467-024-53589-4)
Supplement: Supplementary file 3 — Supplementary Data 1 [file 41467_2024_53589_MOESM3_ESM.zip › SA-6Si-6Ag.in]

&CONTROL
  calculation  = "relax",			
  prefix       = "Ag",			 
  nstep=200					
! pseudo_dir   = "/m100_scratch/userexternal/asette00/Pseudo",	
  pseudo_dir = '/m100/home/userexternal/chogan00/UPF'
  outdir       = "./tmp",		
  restart_mode = "from_scratch"		
  verbosity    = "high",		
  tprnfor = .true.			
  wf_collect=.true.			
  etot_conv_thr=2.0e-5,
   forc_conv_thr=2.0e-4,
/
&SYSTEM
  nosym=.true.
  ibrav     = 0,				
  celldm(1) = 5.43765114732455046263,			
 occupations='smearing', smearing='methfessel-paxton', degauss=0.003					
  nat       = 66,			
					
  ntyp      = 2,			
					
  ecutwfc   = 50, 			
  !nbnd      = 5				
/
&ELECTRONS
  conv_thr    = 1.D-6,			
  mixing_beta = 0.7D0	,
 mixing_mode = 'local-TF'
 electron_maxstep = 350
 startingpot='file'
 startingwfc='atomic'
/
&ions
/
CELL_PARAMETERS {alat}
3.000000000	0.000000000	0.000000000
0.000000000	3.000000000	0.000000000	
0.000000000	0.000000000	15.000000000
ATOMIC_SPECIES
 Ag  107.89  Ag.LDA.fhi.UPF
 Si 107.868 Si.LDA.fhi.UPF
ATOMIC_POSITIONS (alat)
Si            1.1019990335        1.0226980195        2.4593355571
Si            1.1012340963        1.9776254479        2.4599909343
Si            1.8988741363        1.0220248175        2.4613691269
Si            1.8978434471        1.9768770182        2.4578583330
Si            1.5006292302        0.4200293320        2.0268498212
Si            1.4993516819        2.5815652253        2.0279718818
Ag            0.4860133228        0.4905348080        2.1413426759
Ag            0.4728479231        1.4999594713        2.1119563773
Ag            0.4859321552        2.5097194485        2.1411767360
Ag            2.5139965114        0.4903161409        2.1411932291
Ag            2.5271799732        1.4996144386        2.1119507007
Ag            2.5140088116        2.5094954340        2.1413235690
Ag           -0.0000071775       -0.0000014166        1.4314950377
Ag           -0.0000110332        0.9952020063        1.4138260782
Ag            0.0000228343        2.0046775560        1.4139557113
Ag            0.9857629856       -0.0000053783        1.3876050183
Ag            1.0147976410        0.9990638074        1.4336357838
Ag            1.0150336887        2.0009206513        1.4340138489
Ag            2.0142239219       -0.0000840250        1.3876058134
Ag            1.9851136945        0.9991537868        1.4337486175
Ag            1.9850727018        2.0010017237        1.4338830006
Ag            0.4964082989        0.5037393543        0.7049379657
Ag            0.5069430606        1.5000220428        0.7186659999
Ag            0.4965018724        2.4961501080        0.7050797179
Ag            1.4999903414        0.5078816323        0.6985151409
Ag            1.5000003090        1.5000479651        0.7108755676
Ag            1.5000072784        2.4921375342        0.6985373794
Ag            2.5035135664        0.5037808668        0.7049757364
Ag            2.4930666442        1.5000330490        0.7186625019
Ag            2.5035736528        2.4961926838        0.7050436208
Ag           -0.0000003805       -0.0000352653       -0.0027029461
Ag           -0.0000047183        1.0035317547        0.0043683580
Ag            0.0000060469        1.9964852749        0.0043712010
Ag            0.9998862368        0.0000036165        0.0021442231
Ag            0.9985968285        1.0020753453       -0.0022106720
Ag            0.9986023926        1.9979235889       -0.0021795326
Ag            2.0001132116       -0.0000078669        0.0021445907
Ag            2.0013948289        1.0020866313       -0.0021709554
Ag            2.0014070199        1.9979345183       -0.0022167055
Ag            0.5000000000        0.5000000000       -0.7071067690    0   0   0
Ag            0.5000000000        1.5000000000       -0.7071067690    0   0   0
Ag            0.5000000000        2.5000000000       -0.7071067690    0   0   0
Ag            1.5000000000        0.5000000000       -0.7071067690    0   0   0
Ag            1.5000000000        1.5000000000       -0.7071067690    0   0   0
Ag            1.5000000000        2.5000000000       -0.7071067690    0   0   0
Ag            2.5000000000        0.5000000000       -0.7071067690    0   0   0
Ag            2.5000000000        1.5000000000       -0.7071067690    0   0   0
Ag            2.5000000000        2.5000000000       -0.7071067690    0   0   0
Ag            0.0000000000        0.0000000000       -1.4142135400    0   0   0
Ag            0.0000000000        1.0000000000       -1.4142135400    0   0   0
Ag            0.0000000000        2.0000000000       -1.4142135400    0   0   0
Ag            1.0000000000        0.0000000000       -1.4142135400    0   0   0
Ag            1.0000000000        1.0000000000       -1.4142135400    0   0   0
Ag            1.0000000000        2.0000000000       -1.4142135400    0   0   0
Ag            2.0000000000        0.0000000000       -1.4142135400    0   0   0
Ag            2.0000000000        1.0000000000       -1.4142135400    0   0   0
Ag            2.0000000000        2.0000000000       -1.4142135400    0   0   0
Ag            0.5000000000        0.5000000000       -2.1213202500    0   0   0
Ag            0.5000000000        1.5000000000       -2.1213202500    0   0   0
Ag            0.5000000000        2.5000000000       -2.1213202500    0   0   0
Ag            1.5000000000        0.5000000000       -2.1213202500    0   0   0
Ag            1.5000000000        1.5000000000       -2.1213202500    0   0   0
Ag            1.5000000000        2.5000000000       -2.1213202500    0   0   0
Ag            2.5000000000        0.5000000000       -2.1213202500    0   0   0
Ag            2.5000000000        1.5000000000       -2.1213202500    0   0   0
Ag            2.5000000000        2.5000000000       -2.1213202500    0   0   0
K_POINTS {automatic}
8 8 1 0 0 0
