# Supplementary material for: Double-pentagon silicon chains in a quasi-1D Si/Ag(001) surface alloy
Source: Nat Commun. 2024 Oct 25;15:9242. doi: 10.1038/s41467-024-53589-4 (PMC11511886; doi:10.1038/s41467-024-53589-4)
Supplement: Supplementary file 3 — Supplementary Data 1 [file 41467_2024_53589_MOESM3_ESM.zip › SA-6Si-7Ag.in]

&CONTROL
  calculation  = "relax",			
  prefix       = "Ag",			 
  nstep=200					
! pseudo_dir   = "/m100_scratch/userexternal/asette00/Pseudo",	
  pseudo_dir = '/m100/home/userexternal/chogan00/UPF'
  outdir       = "./tmp",		
  restart_mode = "from_scratch"		
  verbosity    = "high",		
  tprnfor = .true.			
  wf_collect=.true.			
  etot_conv_thr=2.0e-5,
   forc_conv_thr=2.0e-4,
/
&SYSTEM
  nosym=.true.
  ibrav     = 0,				
  celldm(1) = 5.43765114732455046263,			
 occupations='smearing', smearing='methfessel-paxton', degauss=0.003
					
  nat       = 67,			
					
  ntyp      = 2,			
					
  ecutwfc   = 50, 			
  !nbnd      = 5				
/
&ELECTRONS
  conv_thr    = 1.D-6,			
  mixing_beta = 0.7D0	,
 mixing_mode = 'local-TF'
 electron_maxstep = 350
/
&ions
/
CELL_PARAMETERS {Alat}
3.000000000	0.000000000	0.000000000
0.000000000	3.000000000	0.000000000	
0.000000000	0.000000000	15.000000000
ATOMIC_SPECIES
 Ag  107.89  Ag.LDA.fhi.UPF
 Si 107.868 Si.LDA.fhi.UPF
ATOMIC_POSITIONS
Si            1.0911248740        1.1017549695        2.5986670245
Si            1.9090842283        1.1008518922        2.5996036010
Si            1.0911289604        2.8984403425        2.5987044238
Si            1.9090796276        2.8993537356        2.5996521361
Si            1.5007632069        1.5625824216        2.0178945910
Si            1.5007720678        2.4376583017        2.0178945272
Ag            1.5001465219        0.5000895041        2.0577154836
Ag            0.5025449798        0.5001155110        2.1826051123
Ag            0.4834752316        1.5080036438        2.1419841183
Ag            0.4834682709        2.4922465412        2.1420076998
Ag            2.4978610200        0.5001153119        2.1826068501
Ag            2.5155324390        1.5079863237        2.1417528153
Ag            2.5155234439        2.4922623450        2.1417732407
Ag           -0.0000198115        0.0103453629        1.4435961990
Ag           -0.0000179953        0.9898686405        1.4435923300
Ag           -0.0000500765        2.0001267403        1.4329535891
Ag            0.9970166884       -0.0152497784        1.4142542207
Ag            0.9970212751        1.0154439363        1.4142622476
Ag            0.9853024711        2.0001013539        1.3936859106
Ag            2.0029718067       -0.0151271169        1.4139108800
Ag            2.0029706828        1.0153210559        1.4139226125
Ag            2.0147628218        2.0000984637        1.3928654800
Ag            0.4987397626        0.5000755105        0.7175749029
Ag            0.4918169081        1.4974758624        0.7057035592
Ag            0.4918191725        2.5026799205        0.7056894760
Ag            1.4999298031        0.5000808120        0.7188543067
Ag            1.4998996214        1.4994573993        0.6926552856
Ag            1.4998988074        2.5006979260        0.6926469301
Ag            2.5013213010        0.5000754230        0.7174386188
Ag            2.5083060330        1.4974144130        0.7054936957
Ag            2.5083023371        2.5027402286        0.7054796058
Ag            0.0000407757        0.0030556727        0.0010989776
Ag            0.0000410811        0.9970306321        0.0011093417
Ag            0.0000363116        2.0000403070       -0.0052986611
Ag            0.9993924161        0.0036078899        0.0016351613
Ag            0.9993908314        0.9964837335        0.0016430765
Ag            0.9970512507        2.0000415979       -0.0003813323
Ag            2.0005748865        0.0036006188        0.0016254395
Ag            2.0005769922        0.9964910976        0.0016333347
Ag            2.0029206505        2.0000416997       -0.0003489693
Ag            0.5000000000        0.5000000000       -0.7071067690    0   0   0
Ag            0.5000000000        1.5000000000       -0.7071067690    0   0   0
Ag            0.5000000000        2.5000000000       -0.7071067690    0   0   0
Ag            1.5000000000        0.5000000000       -0.7071067690    0   0   0
Ag            1.5000000000        1.5000000000       -0.7071067690    0   0   0
Ag            1.5000000000        2.5000000000       -0.7071067690    0   0   0
Ag            2.5000000000        0.5000000000       -0.7071067690    0   0   0
Ag            2.5000000000        1.5000000000       -0.7071067690    0   0   0
Ag            2.5000000000        2.5000000000       -0.7071067690    0   0   0
Ag            0.0000000000        0.0000000000       -1.4142135400    0   0   0
Ag            0.0000000000        1.0000000000       -1.4142135400    0   0   0
Ag            0.0000000000        2.0000000000       -1.4142135400    0   0   0
Ag            1.0000000000        0.0000000000       -1.4142135400    0   0   0
Ag            1.0000000000        1.0000000000       -1.4142135400    0   0   0
Ag            1.0000000000        2.0000000000       -1.4142135400    0   0   0
Ag            2.0000000000        0.0000000000       -1.4142135400    0   0   0
Ag            2.0000000000        1.0000000000       -1.4142135400    0   0   0
Ag            2.0000000000        2.0000000000       -1.4142135400    0   0   0
Ag            0.5000000000        0.5000000000       -2.1213202500    0   0   0
Ag            0.5000000000        1.5000000000       -2.1213202500    0   0   0
Ag            0.5000000000        2.5000000000       -2.1213202500    0   0   0
Ag            1.5000000000        0.5000000000       -2.1213202500    0   0   0
Ag            1.5000000000        1.5000000000       -2.1213202500    0   0   0
Ag            1.5000000000        2.5000000000       -2.1213202500    0   0   0
Ag            2.5000000000        0.5000000000       -2.1213202500    0   0   0
Ag            2.5000000000        1.5000000000       -2.1213202500    0   0   0
Ag            2.5000000000        2.5000000000       -2.1213202500    0   0   0
K_POINTS {automatic}
8 8 1 0 0 0
