# Supplementary material for: Double-pentagon silicon chains in a quasi-1D Si/Ag(001) surface alloy
Source: Nat Commun. 2024 Oct 25;15:9242. doi: 10.1038/s41467-024-53589-4 (PMC11511886; doi:10.1038/s41467-024-53589-4)
Supplement: Supplementary file 3 — Supplementary Data 1 [file 41467_2024_53589_MOESM3_ESM.zip › SA-7Si-6Ag.in]

&CONTROL
  calculation  = "relax",			
  prefix       = "Ag",			 
					
!  pseudo_dir   = "/home/andrea/Scaricati/DFT_QE_beginner_tutorial-master/Pseudo",
   pseudo_dir   = "/m100_scratch/userexternal/asette00/Pseudo",	
  outdir       = "./tmp",		
  restart_mode = "restart"		
  verbosity    = "high",		
  tprnfor = .true.			
  wf_collect=.true.			
  etot_conv_thr=1.0e-5,
   forc_conv_thr=1.0e-4,
/
&SYSTEM
  ibrav     = 0,				
  celldm(1) = 5.43765114732455046263,			
  occupations='smearing', smearing='methfessel-paxton', degauss=0.003					
  nat       = 67,			
					
  ntyp      = 2,			
					
  ecutwfc   = 50, 			
  !nbnd      = 5				
/
&ELECTRONS
  conv_thr    = 1.D-6,			
  mixing_beta = 0.7D0	,
 mixing_mode = 'local-TF'
startingpot ="file"
startingwfc="atomic"
/
&ions
/
CELL_PARAMETERS {Alat}
3.000000000	0.000000000	0.000000000
0.000000000	3.000000000	0.000000000	
0.000000000	0.000000000	15.000000000
ATOMIC_SPECIES
 Ag  107.89  Ag.LDA.fhi.UPF
 Si 107.868 Si.LDA.fhi.UPF
ATOMIC_POSITIONS (alat)
Si            1.9175560550        1.9429120560        2.6047443054
Si            1.1112791149        2.1106463189        2.5407764155
Si            1.9175578374        1.0569886262        2.6047461719
Si            1.1112810359        0.8892461066        2.5407737988
Ag            0.4341566222        0.4967770924        2.1577968738
Ag            0.5413196481        1.4999520913        2.1764378232
Ag            0.4341584078        2.5031335452        2.1577987845
Si            1.5559224875        0.4131791096        2.0349322326
Si            1.4629406518        1.4999487761        2.0146076834
Si            1.5559157611        2.5867052208        2.0349199221
Ag            2.4632135875        0.5042937625        2.1471822926
Ag            2.5820803127        1.4999568233        2.1551562124
Ag            2.4632139598        2.4956189658        2.1471837886
Ag           -0.0080127893       -0.0000396032        1.4427933254
Ag            0.0067399307        1.0049555731        1.4266276225
Ag            0.0067382915        1.9949703292        1.4266284943
Ag            0.9833292936       -0.0000304365        1.4253323441
Ag            1.0001431769        0.9820461960        1.4226597698
Ag            1.0001431228        2.0178885672        1.4226648544
Ag            2.0185759834       -0.0000284075        1.3666774283
Ag            1.9989234155        1.0016606390        1.4197698495
Ag            1.9989229613        1.9982760710        1.4197662621
Ag            0.4977679170        0.4992068640        0.7122167991
Ag            0.5048597008        1.4999761030        0.7111357003
Ag            0.4977677436        2.5007431087        0.7122178260
Ag            1.4954026097        0.5013866726        0.6941585468
Ag            1.4991463202        1.4999767730        0.7061144174
Ag            1.4954013082        2.4985673571        0.6941596717
Ag            2.5099470774        0.5072791727        0.7036321896
Ag            2.5023609627        1.4999764556        0.7099100051
Ag            2.5099480824        2.4926742101        0.7036312699
Ag            0.0012997290       -0.0000126729       -0.0010168986
Ag            0.0021444679        1.0006091824       -0.0016905905
Ag            0.0021452126        1.9993648080       -0.0016915381
Ag            0.9964095434       -0.0000131240       -0.0027429052
Ag            0.9985544932        1.0010869517        0.0005289453
Ag            0.9985547463        1.9988870138        0.0005291016
Ag            2.0032550710       -0.0000126589        0.0030593717
Ag            2.0018650601        1.0014675653        0.0001699437
Ag            2.0018654346        1.9985085401        0.0001704991
Ag            0.5000000000        0.5000000000       -0.7071067690    0   0   0
Ag            0.5000000000        1.5000000000       -0.7071067690    0   0   0
Ag            0.5000000000        2.5000000000       -0.7071067690    0   0   0
Ag            1.5000000000        0.5000000000       -0.7071067690    0   0   0
Ag            1.5000000000        1.5000000000       -0.7071067690    0   0   0
Ag            1.5000000000        2.5000000000       -0.7071067690    0   0   0
Ag            2.5000000000        0.5000000000       -0.7071067690    0   0   0
Ag            2.5000000000        1.5000000000       -0.7071067690    0   0   0
Ag            2.5000000000        2.5000000000       -0.7071067690    0   0   0
Ag            0.0000000000        0.0000000000       -1.4142135400    0   0   0
Ag            0.0000000000        1.0000000000       -1.4142135400    0   0   0
Ag            0.0000000000        2.0000000000       -1.4142135400    0   0   0
Ag            1.0000000000        0.0000000000       -1.4142135400    0   0   0
Ag            1.0000000000        1.0000000000       -1.4142135400    0   0   0
Ag            1.0000000000        2.0000000000       -1.4142135400    0   0   0
Ag            2.0000000000        0.0000000000       -1.4142135400    0   0   0
Ag            2.0000000000        1.0000000000       -1.4142135400    0   0   0
Ag            2.0000000000        2.0000000000       -1.4142135400    0   0   0
Ag            0.5000000000        0.5000000000       -2.1213202500    0   0   0
Ag            0.5000000000        1.5000000000       -2.1213202500    0   0   0
Ag            0.5000000000        2.5000000000       -2.1213202500    0   0   0
Ag            1.5000000000        0.5000000000       -2.1213202500    0   0   0
Ag            1.5000000000        1.5000000000       -2.1213202500    0   0   0
Ag            1.5000000000        2.5000000000       -2.1213202500    0   0   0
Ag            2.5000000000        0.5000000000       -2.1213202500    0   0   0
Ag            2.5000000000        1.5000000000       -2.1213202500    0   0   0
Ag            2.5000000000        2.5000000000       -2.1213202500    0   0   0
K_POINTS {automatic}
8 8 1 0 0 0
