# Supplementary material for: Double-pentagon silicon chains in a quasi-1D Si/Ag(001) surface alloy
Source: Nat Commun. 2024 Oct 25;15:9242. doi: 10.1038/s41467-024-53589-4 (PMC11511886; doi:10.1038/s41467-024-53589-4)
Supplement: Supplementary file 3 — Supplementary Data 1 [file 41467_2024_53589_MOESM3_ESM.zip › SA-8Si-1Ag.in]

&CONTROL
  calculation  = "relax",			
  prefix       = "Ag",			 
  nstep=200					
! pseudo_dir   = "/m100_scratch/userexternal/asette00/Pseudo",	
  pseudo_dir = '/m100/home/userexternal/chogan00/UPF'
  outdir       = "./",		
! restart_mode = "restart"		
  verbosity    = "high",		
  tprnfor = .true.			
  wf_collect=.true.			
  etot_conv_thr=2.0e-5,
   forc_conv_thr=2.0e-4,
/
&SYSTEM
  ibrav     = 0,				
  celldm(1) = 5.43765114732455046263,			
   occupations='smearing', smearing='methfessel-paxton', degauss=0.003					
  nat       = 72,			
					
  ntyp      = 2,			
					
  ecutwfc   = 50, 			
  !nbnd      = 5				
/
&ELECTRONS
  conv_thr    = 1.D-6,			
  mixing_beta = 0.7D0	,
 mixing_mode = 'local-TF'
 electron_maxstep = 350
 startingpot="file"
 startingwfc="atomic"
/
&ions
/
CELL_PARAMETERS {Alat}
3.000000000	0.000000000	0.000000000
0.000000000	3.000000000	0.000000000	
0.000000000	0.000000000	15.000000000
ATOMIC_SPECIES
 Ag  107.89  Ag.LDA.fhi.UPF
 Si 107.868 Si.LDA.fhi.UPF
ATOMIC_POSITIONS (alat)
Ag            1.0999476054        0.0000000000        2.8361538540
Si            0.1706518395        1.5000000000        2.8899979903
Si            2.8703262324        2.2417732705        2.8429751229
Si            2.8703262324        0.7582387643        2.8429723931
Si            0.9703223503        1.5000000000        2.8980422188
Si            2.1166520839        1.9135192083        2.8367766955
Si            1.3630826390        2.1936610597        2.9105265817
Si            2.1166520192        1.0864913810        2.8367717529
Si            1.3630838267        0.8063509751        2.9105238519
Ag            0.4735340835        0.5035469508        2.1973130296
Ag            0.5393892937        1.4999974168        2.0897133506
Ag            0.4735336091        2.4964466042        2.1973084231
Ag            1.4809863733        0.5071018022        2.0895940797
Ag            1.5297978483        1.5000081217        2.1493676349
Ag            1.4809872270        2.4929107121        2.0895976700
Ag            2.4677042831        0.4962310896        2.1131555894
Ag            2.5515316255        1.4999983002        2.1232281608
Ag            2.4677051023        2.5037629164        2.1131517301
Ag           -0.0046122460       -0.0000128272        1.4334684674
Ag            0.0096542827        0.9917192111        1.4113106178
Ag            0.0096544600        2.0082528364        1.4113010926
Ag            0.9656627508       -0.0000008424        1.4303089499
Ag            1.0024976301        0.9995721629        1.3988715890
Ag            1.0024949259        2.0004276224        1.3988672614
Ag            1.9896728320       -0.0000006249        1.4052418623
Ag            2.0034518251        1.0098872197        1.4057475254
Ag            2.0034546483        1.9901127910        1.4057431987
Ag            0.4960044951        0.4962090618        0.7040818001
Ag            0.5004639687        1.4999896749        0.7010193849
Ag            0.4960035242        2.5037761762        0.7040783957
Ag            1.4957922771        0.4964466627        0.7074511578
Ag            1.5016902352        1.4999935268        0.6967683027
Ag            1.4957922747        2.5035401841        0.7074490172
Ag            2.4997098937        0.4982576566        0.7067215607
Ag            2.5065231582        1.4999896750        0.7059613840
Ag            2.4997107802        2.5017274859        0.7067181140
Ag           -0.0023946123       -0.0000053932       -0.0028337701
Ag           -0.0003585228        0.9998360630       -0.0017476346
Ag           -0.0003585837        2.0001491283       -0.0017467627
Ag            0.9989857977       -0.0000077362       -0.0025389507
Ag            0.9995391291        0.9980862751       -0.0009151743
Ag            0.9995387414        2.0018962487       -0.0009149077
Ag            1.9984034473       -0.0000078017        0.0003726298
Ag            2.0008869106        0.9982290760        0.0011375273
Ag            2.0008871504        2.0017532886        0.0011377051
Ag            0.5000000000        0.5000000000       -0.7071067690    0   0   0
Ag            0.5000000000        1.5000000000       -0.7071067690    0   0   0
Ag            0.5000000000        2.5000000000       -0.7071067690    0   0   0
Ag            1.5000000000        0.5000000000       -0.7071067690    0   0   0
Ag            1.5000000000        1.5000000000       -0.7071067690    0   0   0
Ag            1.5000000000        2.5000000000       -0.7071067690    0   0   0
Ag            2.5000000000        0.5000000000       -0.7071067690    0   0   0
Ag            2.5000000000        1.5000000000       -0.7071067690    0   0   0
Ag            2.5000000000        2.5000000000       -0.7071067690    0   0   0
Ag            0.0000000000        0.0000000000       -1.4142135400    0   0   0
Ag            0.0000000000        1.0000000000       -1.4142135400    0   0   0
Ag            0.0000000000        2.0000000000       -1.4142135400    0   0   0
Ag            1.0000000000        0.0000000000       -1.4142135400    0   0   0
Ag            1.0000000000        1.0000000000       -1.4142135400    0   0   0
Ag            1.0000000000        2.0000000000       -1.4142135400    0   0   0
Ag            2.0000000000        0.0000000000       -1.4142135400    0   0   0
Ag            2.0000000000        1.0000000000       -1.4142135400    0   0   0
Ag            2.0000000000        2.0000000000       -1.4142135400    0   0   0
Ag            0.5000000000        0.5000000000       -2.1213202500    0   0   0
Ag            0.5000000000        1.5000000000       -2.1213202500    0   0   0
Ag            0.5000000000        2.5000000000       -2.1213202500    0   0   0
Ag            1.5000000000        0.5000000000       -2.1213202500    0   0   0
Ag            1.5000000000        1.5000000000       -2.1213202500    0   0   0
Ag            1.5000000000        2.5000000000       -2.1213202500    0   0   0
Ag            2.5000000000        0.5000000000       -2.1213202500    0   0   0
Ag            2.5000000000        1.5000000000       -2.1213202500    0   0   0
Ag            2.5000000000        2.5000000000       -2.1213202500    0   0   0
K_POINTS {automatic}
8 8 1 0 0 0
