# Supplementary material for: Double-pentagon silicon chains in a quasi-1D Si/Ag(001) surface alloy
Source: Nat Commun. 2024 Oct 25;15:9242. doi: 10.1038/s41467-024-53589-4 (PMC11511886; doi:10.1038/s41467-024-53589-4)
Supplement: Supplementary file 3 — Supplementary Data 1 [file 41467_2024_53589_MOESM3_ESM.zip › SA-8Si-2Ag-o.in]

&CONTROL
  calculation  = "relax",			
  prefix       = "Ag",			 
  nstep=200					
! pseudo_dir   = "/m100_scratch/userexternal/asette00/Pseudo",	
  pseudo_dir = '/m100/home/userexternal/chogan00/UPF'
  outdir       = "./",		
! restart_mode = "restart"		
  verbosity    = "high",		
  tprnfor = .true.			
  wf_collect=.true.			
  etot_conv_thr=2.0e-5,
   forc_conv_thr=2.0e-4,
/
&SYSTEM
  ibrav     = 0,				
  celldm(1) = 5.43765114732455046263,			
   occupations='smearing', smearing='methfessel-paxton', degauss=0.003					
  nat       = 73,			
					
  ntyp      = 2,			
					
  ecutwfc   = 50, 			
  !nbnd      = 5				
/
&ELECTRONS
  conv_thr    = 1.D-6,			
  mixing_beta = 0.7D0	,
 mixing_mode = 'local-TF'
 electron_maxstep = 350
 startingpot="file"
 startingwfc="atomic"
/
&ions
/
CELL_PARAMETERS {Alat}
3.000000000	0.000000000	0.000000000
1.000000000	3.000000000	0.000000000	
0.000000000	0.000000000	15.000000000
ATOMIC_SPECIES
 Ag  107.89  Ag.LDA.fhi.UPF
 Si 107.868 Si.LDA.fhi.UPF
ATOMIC_POSITIONS (alat)
Ag            0.0102014790        0.0092790157        2.8376278488
Ag            1.0520590485       -0.0791295938        2.8290226544
Si           -0.0196433305        1.5001793985        2.9145207600
Si            2.5877817439        2.2007255508        2.9078547391
Si            2.6394083264        0.7717811654        2.9475253420
Si            0.7749739520        1.4830336548        2.9143653548
Si            1.8879526745        1.8183864646        2.8841133225
Si            1.1729471042        2.1756254870        2.9024663600
Si            1.8810393198        1.0130936298        2.8577005086
Si            1.1202882855        0.7574816772        2.9229337979
Ag            0.5370833569        0.5135730268        2.1617199059
Ag            0.4490937187        1.4988144620        2.1010830420
Ag            0.5164464399        2.4848518010        2.1462628214
Ag            1.5317275031        0.5089373819        2.1271194945
Ag            1.4364351832        1.4951599642        2.1443974307
Ag            1.5142806614        2.4824909114        2.1146136369
Ag            2.5220606493        0.5008211941        2.1149050596
Ag            2.4574330970        1.4991185353        2.1570327090
Ag            2.5389980556        2.5013401173        2.0951826424
Ag            0.0171512576        0.0016008924        1.4270589976
Ag           -0.0066901110        0.9967996085        1.4050229980
Ag           -0.0062342678        1.9961841351        1.4000536688
Ag            1.0098140744        0.0002987011        1.4257295106
Ag            0.9917756078        0.9989249021        1.4083006338
Ag            0.9923480447        1.9977355863        1.4067609511
Ag            2.0202902071        0.0037585376        1.4153153345
Ag            1.9959884198        1.0080697866        1.4137211991
Ag            1.9946718927        1.9883605035        1.4117316663
Ag            0.5021041623        0.4957676602        0.7065390988
Ag            0.4963747043        1.4985183695        0.6991033118
Ag            0.5042228745        2.5021936323        0.7061410440
Ag            1.5021770080        0.4980913868        0.7114495424
Ag            1.4960548672        1.4985729777        0.7013477885
Ag            1.5032183565        2.5004084420        0.7113879871
Ag            2.5028629510        0.4985496904        0.7055938320
Ag            2.4961428746        1.4990118376        0.6999860749
Ag            2.4999350070        2.5026674711        0.7084891062
Ag            0.0021206400       -0.0012253784       -0.0010956875
Ag           -0.0005217863        0.9980566090       -0.0013423459
Ag           -0.0010475333        2.0024412227       -0.0002314492
Ag            1.0012266898       -0.0000825832        0.0005610036
Ag            1.0000886078        0.9977187524       -0.0004022182
Ag            1.0000160263        2.0010751769       -0.0002264839
Ag            2.0009813516       -0.0000961330        0.0008204619
Ag            1.9986093350        0.9974221944        0.0001590328
Ag            1.9996253931        2.0012992457        0.0000404094
Ag            0.5000000000        0.5000000000       -0.7071067690    0   0   0
Ag            0.5000000000        1.5000000000       -0.7071067690    0   0   0
Ag            0.5000000000        2.5000000000       -0.7071067690    0   0   0
Ag            1.5000000000        0.5000000000       -0.7071067690    0   0   0
Ag            1.5000000000        1.5000000000       -0.7071067690    0   0   0
Ag            1.5000000000        2.5000000000       -0.7071067690    0   0   0
Ag            2.5000000000        0.5000000000       -0.7071067690    0   0   0
Ag            2.5000000000        1.5000000000       -0.7071067690    0   0   0
Ag            2.5000000000        2.5000000000       -0.7071067690    0   0   0
Ag            0.0000000000        0.0000000000       -1.4142135400    0   0   0
Ag            0.0000000000        1.0000000000       -1.4142135400    0   0   0
Ag            0.0000000000        2.0000000000       -1.4142135400    0   0   0
Ag            1.0000000000        0.0000000000       -1.4142135400    0   0   0
Ag            1.0000000000        1.0000000000       -1.4142135400    0   0   0
Ag            1.0000000000        2.0000000000       -1.4142135400    0   0   0
Ag            2.0000000000        0.0000000000       -1.4142135400    0   0   0
Ag            2.0000000000        1.0000000000       -1.4142135400    0   0   0
Ag            2.0000000000        2.0000000000       -1.4142135400    0   0   0
Ag            0.5000000000        0.5000000000       -2.1213202500    0   0   0
Ag            0.5000000000        1.5000000000       -2.1213202500    0   0   0
Ag            0.5000000000        2.5000000000       -2.1213202500    0   0   0
Ag            1.5000000000        0.5000000000       -2.1213202500    0   0   0
Ag            1.5000000000        1.5000000000       -2.1213202500    0   0   0
Ag            1.5000000000        2.5000000000       -2.1213202500    0   0   0
Ag            2.5000000000        0.5000000000       -2.1213202500    0   0   0
Ag            2.5000000000        1.5000000000       -2.1213202500    0   0   0
Ag            2.5000000000        2.5000000000       -2.1213202500    0   0   0
K_POINTS {automatic}
12 12 1 0 0 0
