# Supplementary material for: Double-pentagon silicon chains in a quasi-1D Si/Ag(001) surface alloy
Source: Nat Commun. 2024 Oct 25;15:9242. doi: 10.1038/s41467-024-53589-4 (PMC11511886; doi:10.1038/s41467-024-53589-4)
Supplement: Supplementary file 3 — Supplementary Data 1 [file 41467_2024_53589_MOESM3_ESM.zip › SA-8Si-2Ag.in]

&CONTROL
  calculation  = "relax",			
  prefix       = "Ag",			 
  nstep=200					
! pseudo_dir   = "/m100_scratch/userexternal/asette00/Pseudo",	
  pseudo_dir = '/m100/home/userexternal/chogan00/UPF'
  outdir       = "./",		
! restart_mode = "restart"		
  verbosity    = "high",		
  tprnfor = .true.			
  wf_collect=.true.			
  etot_conv_thr=2.0e-5,
   forc_conv_thr=2.0e-4,
/
&SYSTEM
  ibrav     = 0,				
  celldm(1) = 5.43765114732455046263,			
   occupations='smearing', smearing='methfessel-paxton', degauss=0.003					
  nat       = 73,			
					
  ntyp      = 2,			
					
  ecutwfc   = 50, 			
  !nbnd      = 5				
/
&ELECTRONS
  conv_thr    = 1.D-6,			
  mixing_beta = 0.7D0	,
 mixing_mode = 'local-TF'
 electron_maxstep = 350
 startingpot="file"
 startingwfc="atomic"
/
&ions
/
CELL_PARAMETERS {Alat}
3.000000000	0.000000000	0.000000000
0.000000000	3.000000000	0.000000000	
0.000000000	0.000000000	15.000000000
ATOMIC_SPECIES
 Ag  107.89  Ag.LDA.fhi.UPF
 Si 107.868 Si.LDA.fhi.UPF
ATOMIC_POSITIONS (alat)
Ag           -0.0181197329       -0.0000128272        2.8290008469
Ag            1.0123216212        0.0000000000        2.8293966344
Si            0.0997822803        1.5000000000        2.8956701546
Si            2.7352070812        2.2038757605        2.9319558210
Si            2.7352070812        0.7961362743        2.9319530912
Si            0.8916426654        1.5000000000        2.8956376792
Si            1.9959939873        1.9076687731        2.8552195303
Si            1.2565680572        2.2035359193        2.9315944954
Si            1.9959939226        1.0923418162        2.8552145877
Si            1.2565692449        0.7964761155        2.9315917656
Ag            0.4983729825        0.5168705643        2.1477922399
Ag            0.4972626037        1.4999974168        2.0894021485
Ag            0.4983725081        2.4831229907        2.1477876334
Ag            1.5044944418        0.5076033707        2.1166773397
Ag            1.4855287569        1.5000081217        2.1457413481
Ag            1.5044952955        2.4924091436        2.1166809300
Ag            2.4926894251        0.5076693079        2.1158483861
Ag            2.5088504634        1.4999983002        2.1459008280
Ag            2.4926902443        2.4923246981        2.1158445268
Ag            0.0045372395       -0.0000128272        1.4267852821
Ag           -0.0028103001        0.9994659186        1.4038383308
Ag           -0.0028101228        2.0005061289        1.4038288056
Ag            0.9931124326       -0.0000008424        1.4270014154
Ag            0.9995299442        0.9994270654        1.4041087916
Ag            0.9995272400        2.0005727199        1.4041044640
Ag            1.9985037161       -0.0000006249        1.4184755180
Ag            1.9983079711        1.0098786624        1.4118499954
Ag            1.9983107943        1.9901213483        1.4118456687
Ag            0.4990015433        0.4967797270        0.7076350852
Ag            0.4989070137        1.4999896749        0.6982732540
Ag            0.4990005724        2.5032055110        0.7076316808
Ag            1.4998731301        0.4975212480        0.7085346990
Ag            1.4988996456        1.4999935268        0.6997553515
Ag            1.4998731277        2.5024655988        0.7085325584
Ag            2.4979858067        0.4974319708        0.7085726533
Ag            2.4988004382        1.4999896750        0.6996648349
Ag            2.4979866932        2.5025531717        0.7085692066
Ag           -0.0008615651       -0.0000053932       -0.0004382413
Ag           -0.0001181524        0.9981308995       -0.0010593393
Ag           -0.0001182133        2.0018542918       -0.0010584674
Ag            0.9997783154       -0.0000077362       -0.0004280504
Ag            0.9990061501        0.9981714231       -0.0010941281
Ag            0.9990057624        2.0018111007       -0.0010938615
Ag            1.9994400774       -0.0000078017        0.0002600634
Ag            1.9994358446        0.9981148475       -0.0004437106
Ag            1.9994360844        2.0018675171       -0.0004435328
Ag            0.5000000000        0.5000000000       -0.7071067690    0   0   0
Ag            0.5000000000        1.5000000000       -0.7071067690    0   0   0
Ag            0.5000000000        2.5000000000       -0.7071067690    0   0   0
Ag            1.5000000000        0.5000000000       -0.7071067690    0   0   0
Ag            1.5000000000        1.5000000000       -0.7071067690    0   0   0
Ag            1.5000000000        2.5000000000       -0.7071067690    0   0   0
Ag            2.5000000000        0.5000000000       -0.7071067690    0   0   0
Ag            2.5000000000        1.5000000000       -0.7071067690    0   0   0
Ag            2.5000000000        2.5000000000       -0.7071067690    0   0   0
Ag            0.0000000000        0.0000000000       -1.4142135400    0   0   0
Ag            0.0000000000        1.0000000000       -1.4142135400    0   0   0
Ag            0.0000000000        2.0000000000       -1.4142135400    0   0   0
Ag            1.0000000000        0.0000000000       -1.4142135400    0   0   0
Ag            1.0000000000        1.0000000000       -1.4142135400    0   0   0
Ag            1.0000000000        2.0000000000       -1.4142135400    0   0   0
Ag            2.0000000000        0.0000000000       -1.4142135400    0   0   0
Ag            2.0000000000        1.0000000000       -1.4142135400    0   0   0
Ag            2.0000000000        2.0000000000       -1.4142135400    0   0   0
Ag            0.5000000000        0.5000000000       -2.1213202500    0   0   0
Ag            0.5000000000        1.5000000000       -2.1213202500    0   0   0
Ag            0.5000000000        2.5000000000       -2.1213202500    0   0   0
Ag            1.5000000000        0.5000000000       -2.1213202500    0   0   0
Ag            1.5000000000        1.5000000000       -2.1213202500    0   0   0
Ag            1.5000000000        2.5000000000       -2.1213202500    0   0   0
Ag            2.5000000000        0.5000000000       -2.1213202500    0   0   0
Ag            2.5000000000        1.5000000000       -2.1213202500    0   0   0
Ag            2.5000000000        2.5000000000       -2.1213202500    0   0   0
K_POINTS {automatic}
8 8 1 0 0 0
