# Supplementary material for: Double-pentagon silicon chains in a quasi-1D Si/Ag(001) surface alloy
Source: Nat Commun. 2024 Oct 25;15:9242. doi: 10.1038/s41467-024-53589-4 (PMC11511886; doi:10.1038/s41467-024-53589-4)
Supplement: Supplementary file 3 — Supplementary Data 1 [file 41467_2024_53589_MOESM3_ESM.zip › SA-8Si-3Ag.in]

&CONTROL
  calculation  = "relax",			
  prefix       = "Ag",			 
  nstep=200					
! pseudo_dir   = "/m100_scratch/userexternal/asette00/Pseudo",	
  pseudo_dir = '/m100/home/userexternal/chogan00/UPF'
  outdir       = "./",		
! restart_mode = "restart"		
  verbosity    = "high",		
  tprnfor = .true.			
  wf_collect=.true.			
  etot_conv_thr=2.0e-5,
   forc_conv_thr=2.0e-4,
/
&SYSTEM
  ibrav     = 0,				
  celldm(1) = 5.43765114732455046263,			
   occupations='smearing', smearing='methfessel-paxton', degauss=0.003					
  nat       = 74,			
					
  ntyp      = 2,			
					
  ecutwfc   = 50, 			
  !nbnd      = 5				
/
&ELECTRONS
  conv_thr    = 1.D-6,			
  mixing_beta = 0.7D0	,
 mixing_mode = 'local-TF'
 electron_maxstep = 350
 startingpot="file"
 startingwfc="atomic"
/
&ions
/
CELL_PARAMETERS {Alat}
3.000000000	0.000000000	0.000000000
0.000000000	3.000000000	0.000000000	
0.000000000	0.000000000	15.000000000
ATOMIC_SPECIES
 Ag  107.89  Ag.LDA.fhi.UPF
 Si 107.868 Si.LDA.fhi.UPF
ATOMIC_POSITIONS (alat)
Ag            1.9989764955       -0.0000006249        2.7941560900
Ag           -0.0091922384       -0.0000128272        2.8434317025
Ag            1.0064754603        0.0000000000        2.8436087854
Si            0.1002384946        1.5000000000        2.9110855058
Si            2.7312774826        2.2061517013        2.9403742886
Si            2.7312774826        0.7938603335        2.9403715588
Si            0.8924243008        1.5000000000        2.9111481580
Si            1.9968513029        1.9022188657        2.8774776143
Si            1.2621024519        2.2055292298        2.9395590793
Si            1.9968512382        1.0977917236        2.8774726717
Si            1.2621036396        0.7944828050        2.9395563495
Ag            0.4991003123        0.5130859772        2.1539676875
Ag            0.4979004216        1.4999974168        2.1004038741
Ag            0.4990998379        2.4869075778        2.1539630810
Ag            1.4972304815        0.5136030761        2.1088580871
Ag            1.4878185902        1.5000081217        2.1558378198
Ag            1.4972313352        2.4864094382        2.1088616774
Ag            2.5012551418        0.5136107753        2.1085519741
Ag            2.5078783243        1.4999983002        2.1560101230
Ag            2.5012559610        2.4863832307        2.1085481148
Ag            0.0071811307       -0.0000128272        1.4225165821
Ag           -0.0008424104        1.0011110774        1.4077889152
Ag           -0.0008422331        1.9988609701        1.4077793900
Ag            0.9914173524       -0.0000008424        1.4225100935
Ag            0.9986075099        1.0010650191        1.4079920498
Ag            0.9986048057        1.9989347662        1.4079877222
Ag            1.9991518395       -0.0000006249        1.4193127791
Ag            1.9989049470        1.0135635293        1.4108394303
Ag            1.9989077702        1.9864364814        1.4108351036
Ag            0.4993506412        0.4983299936        0.7066221332
Ag            0.4992987912        1.4999896749        0.7003165953
Ag            0.4993496703        2.5016552444        0.7066187288
Ag            1.5001689023        0.4983382646        0.7111324959
Ag            1.4974347292        1.4999935268        0.6982336165
Ag            1.5001688999        2.5016485822        0.7111303553
Ag            2.4984707965        0.4982655619        0.7111394787
Ag            2.5010241613        1.4999896750        0.6981513974
Ag            2.4984716830        2.5017195806        0.7111360320
Ag           -0.0010145548       -0.0000053932        0.0006045779
Ag           -0.0000631591        0.9978959447       -0.0010236370
Ag           -0.0000632200        2.0020892466       -0.0010227651
Ag            1.0003235446       -0.0000077362        0.0006248583
Ag            0.9993359223        0.9979122625       -0.0010531309
Ag            0.9993355346        2.0020702613       -0.0010528643
Ag            1.9996312973       -0.0000078017        0.0019039014
Ag            1.9996274841        0.9969419916        0.0005694984
Ag            1.9996277239        2.0030403730        0.0005696762
Ag            0.5000000000        0.5000000000       -0.7071067690    0   0   0
Ag            0.5000000000        1.5000000000       -0.7071067690    0   0   0
Ag            0.5000000000        2.5000000000       -0.7071067690    0   0   0
Ag            1.5000000000        0.5000000000       -0.7071067690    0   0   0
Ag            1.5000000000        1.5000000000       -0.7071067690    0   0   0
Ag            1.5000000000        2.5000000000       -0.7071067690    0   0   0
Ag            2.5000000000        0.5000000000       -0.7071067690    0   0   0
Ag            2.5000000000        1.5000000000       -0.7071067690    0   0   0
Ag            2.5000000000        2.5000000000       -0.7071067690    0   0   0
Ag            0.0000000000        0.0000000000       -1.4142135400    0   0   0
Ag            0.0000000000        1.0000000000       -1.4142135400    0   0   0
Ag            0.0000000000        2.0000000000       -1.4142135400    0   0   0
Ag            1.0000000000        0.0000000000       -1.4142135400    0   0   0
Ag            1.0000000000        1.0000000000       -1.4142135400    0   0   0
Ag            1.0000000000        2.0000000000       -1.4142135400    0   0   0
Ag            2.0000000000        0.0000000000       -1.4142135400    0   0   0
Ag            2.0000000000        1.0000000000       -1.4142135400    0   0   0
Ag            2.0000000000        2.0000000000       -1.4142135400    0   0   0
Ag            0.5000000000        0.5000000000       -2.1213202500    0   0   0
Ag            0.5000000000        1.5000000000       -2.1213202500    0   0   0
Ag            0.5000000000        2.5000000000       -2.1213202500    0   0   0
Ag            1.5000000000        0.5000000000       -2.1213202500    0   0   0
Ag            1.5000000000        1.5000000000       -2.1213202500    0   0   0
Ag            1.5000000000        2.5000000000       -2.1213202500    0   0   0
Ag            2.5000000000        0.5000000000       -2.1213202500    0   0   0
Ag            2.5000000000        1.5000000000       -2.1213202500    0   0   0
Ag            2.5000000000        2.5000000000       -2.1213202500    0   0   0
K_POINTS {automatic}
8 8 1 0 0 0
