# Supplementary material for: Double-pentagon silicon chains in a quasi-1D Si/Ag(001) surface alloy
Source: Nat Commun. 2024 Oct 25;15:9242. doi: 10.1038/s41467-024-53589-4 (PMC11511886; doi:10.1038/s41467-024-53589-4)
Supplement: Supplementary file 3 — Supplementary Data 1 [file 41467_2024_53589_MOESM3_ESM.zip › SA-8Si-6Ag.in]

&CONTROL
  calculation  = "relax",			
  prefix       = "Ag",			 
  nstep=200					
  !pseudo_dir   = "/home/andrea/Scaricati/DFT_QE_beginner_tutorial-master/Pseudo",	
! pseudo_dir="/m100_scratch/userexternal/asette00/Pseudo"
pseudo_dir = '/m100/home/userexternal/chogan00/UPF'
! outdir       = "./tmp",		
! restart_mode = "restart"		
  verbosity    = "high",		
  tprnfor = .true.			
  wf_collect=.true.			
  etot_conv_thr=1.0e-5,
   forc_conv_thr=1.0e-4,
/
&SYSTEM
  ibrav     = 0,				
  celldm(1) = 5.43765114732455046263,			
  occupations='smearing', smearing='methfessel-paxton', degauss=0.003				
  nat       = 68,			
  ntyp      = 2,			
  ecutwfc   = 50, 			
  !nbnd      = 5				
/
&ELECTRONS
  conv_thr    = 1.D-8,			
  mixing_beta = 0.7D0	,
 mixing_mode = 'local-TF'
 startingpot="atomic"
 startingwfc="atomic"
/
&ions
/
CELL_PARAMETERS {Alat}
3.000000000	0.000000000	0.000000000
0.000000000	3.000000000	0.000000000	
0.000000000	0.000000000	15.000000000
ATOMIC_SPECIES
 Ag  107.89  Ag.LDA.fhi.UPF
 Si 107.868 Si.LDA.fhi.UPF
ATOMIC_POSITIONS (alat)
Si            1.9192143194        0.7732513855        2.7336026934
Si            1.0825108915        0.7725979098        2.7424389997
Si            1.9192256092        2.2267968679        2.7335923492
Si            1.0824691035        2.2272513544        2.7426347856
Ag            0.4795172545        0.5496424219        2.1126300855
Ag            0.6670624402        1.4997814749        2.3376922067
Ag            0.4795505174        2.4497280408        2.1127618062
Si            1.1038380477       -0.0000869464        2.3913818743
Si            1.8929297638       -0.0000473151        2.3790573774
Si            1.4955369721        1.0932654208        2.0742070313
Si            1.4953424223        1.9068296815        2.0742310132
Ag            2.5265359561        0.5464083137        2.1138267953
Ag            2.3335501716        1.5000581761        2.3206799779
Ag            2.5265943353        2.4535783513        2.1136603375
Ag            0.0030588077       -0.0002568189        1.4380079507
Ag            0.0000063552        1.0245829679        1.4242641077
Ag           -0.0001055142        1.9743791303        1.4247714126
Ag            1.0132938318       -0.0003681302        1.4534690434
Ag            0.9865055462        0.9976165177        1.3867628823
Ag            0.9864235007        2.0020040967        1.3866516455
Ag            1.9915486969       -0.0000735289        1.4509683562
Ag            2.0132712188        0.9974483882        1.3905371902
Ag            2.0132627840        2.0024198157        1.3905846029
Ag            0.4957310771        0.4917309110        0.7118331489
Ag            0.4969420211        1.4997753054        0.6956704891
Ag            0.4956694022        2.5077576636        0.7118400295
Ag            1.5007976258        0.4895750467        0.7110992881
Ag            1.5006674158        1.4998960275        0.6897291921
Ag            1.5008405053        2.5101753236        0.7110932083
Ag            2.5051732383        0.4922467383        0.7123948473
Ag            2.5022585118        1.4998237977        0.6972548228
Ag            2.5053797307        2.5073378583        0.7125453047
Ag            0.0001538368       -0.0001573041       -0.0028612521
Ag           -0.0000830740        0.9973934371       -0.0031350467
Ag           -0.0001040846        2.0022936666       -0.0031553173
Ag            0.9998945023       -0.0000878683        0.0012036163
Ag            0.9991151281        0.9957882875       -0.0000677522
Ag            0.9990970134        2.0040171172       -0.0000782532
Ag            2.0010215181       -0.0001363223        0.0011950519
Ag            2.0012844909        0.9958308677       -0.0000419129
Ag            2.0013148026        2.0040360898        0.0000364427
Ag            0.5000000000        0.5000000000       -0.7071067690    0   0   0
Ag            0.5000000000        1.5000000000       -0.7071067690    0   0   0
Ag            0.5000000000        2.5000000000       -0.7071067690    0   0   0
Ag            1.5000000000        0.5000000000       -0.7071067690    0   0   0
Ag            1.5000000000        1.5000000000       -0.7071067690    0   0   0
Ag            1.5000000000        2.5000000000       -0.7071067690    0   0   0
Ag            2.5000000000        0.5000000000       -0.7071067690    0   0   0
Ag            2.5000000000        1.5000000000       -0.7071067690    0   0   0
Ag            2.5000000000        2.5000000000       -0.7071067690    0   0   0
Ag            0.0000000000        0.0000000000       -1.4142135400    0   0   0
Ag            0.0000000000        1.0000000000       -1.4142135400    0   0   0
Ag            0.0000000000        2.0000000000       -1.4142135400    0   0   0
Ag            1.0000000000        0.0000000000       -1.4142135400    0   0   0
Ag            1.0000000000        1.0000000000       -1.4142135400    0   0   0
Ag            1.0000000000        2.0000000000       -1.4142135400    0   0   0
Ag            2.0000000000        0.0000000000       -1.4142135400    0   0   0
Ag            2.0000000000        1.0000000000       -1.4142135400    0   0   0
Ag            2.0000000000        2.0000000000       -1.4142135400    0   0   0
Ag            0.5000000000        0.5000000000       -2.1213202500    0   0   0
Ag            0.5000000000        1.5000000000       -2.1213202500    0   0   0
Ag            0.5000000000        2.5000000000       -2.1213202500    0   0   0
Ag            1.5000000000        0.5000000000       -2.1213202500    0   0   0
Ag            1.5000000000        1.5000000000       -2.1213202500    0   0   0
Ag            1.5000000000        2.5000000000       -2.1213202500    0   0   0
Ag            2.5000000000        0.5000000000       -2.1213202500    0   0   0
Ag            2.5000000000        1.5000000000       -2.1213202500    0   0   0
Ag            2.5000000000        2.5000000000       -2.1213202500    0   0   0
K_POINTS {automatic}
8 8 1 0 0 0
