# Supplementary material for: Double-pentagon silicon chains in a quasi-1D Si/Ag(001) surface alloy
Source: Nat Commun. 2024 Oct 25;15:9242. doi: 10.1038/s41467-024-53589-4 (PMC11511886; doi:10.1038/s41467-024-53589-4)
Supplement: Supplementary file 5 — Source Data [file 41467_2024_53589_MOESM5_ESM.xlsx]

## Sheet: Figure 3a and Supp. Fig 5
	Figure 3a and Supplementary Figure 5: surface formation energies
	Geometry	N(Ag)	N(Si)	Slope [N(Si)/(1x1)]	Intercept at x=0 [eV]
	Clean (3x3)	63	0	0.000	0.000
	BT-2Si	63	2	-0.222	0.070
	BT-4Si	63	4	-0.444	0.126
	BT-5Si	63	5	-0.556	0.197
	BT-6Si-a	63	6	-0.667	0.279
	BT-6Si-b	63	6	-0.667	0.223
	BT-7Si-a	63	7	-0.778	0.255
	BT-7Si-b	63	7	-0.778	0.409
	BT-8Si-a	63	8	-0.889	0.231
	BT-8Si-b	63	8	-0.889	0.230
	BT-8Si-c	63	8	-0.889	0.251
	BT-10Si	63	10	-1111	0.222
	SA-4Si-2Ag	65	4	-0.444	0.177
	SA-4Si-6Ag	60	4	-0.444	0.162
	SA-4Si-7Ag-a	61	4	-0.444	0.425
	SA-4Si-7Ag-b	61	4	-0.444	0.141
	SA-4Si-8Ag	62	4	-0.444	0.115
	SA-5Si-7Ag	61	5	-0.556	0.163
	SA-5Si-8Ag	62	5	-0.556	0.112
	SA-6Si-1Ag	64	6	-0.667	0.519
	SA-6Si-6Ag	60	6	-0.667	0.208
	SA-6Si-7Ag	61	6	-0.667	0.189
	SA-7Si-6Ag	60	7	-0.778	0.177
	SA-8Si-1Ag	64	8	-0.889	0.139
	SA-8Si-2Ag	65	8	-0.889	0.065
	SA-8Si-3Ag	66	8	-0.889	0.093
	SA-8Si-6Ag	60	8	-0.889	0.309
	Clean/o (oblique)	63	0	0.000	0.000
	BT-8Si-a/o	63	8	-0.889	0.228
	SA-8Si-2Ag/o	65	8	-0.889	0.111

## Sheet: Figure 5
	Figure 5: SXRD structure factors
	Calculations						Experiment
	(this work)						from Leandri et al, Surf. Sci. 601, 262 (2007)
	h	k	l	F(theory)			h	k	l	F (exp)	Error
	0	0	0	93627.1			1	1	0.040000	25633	0.20325
	0	1	0	254502			2	0	0.040000	43581	0.23707
	0	2	0	656662			2	1	0.040000	35443	0.046829
	0	3	0	916493			2	2	0.040000	13248	0.050813
	0	4	0	764275			3	1	0.040000	21190	0.059268
	0	5	0	217095			3	2	0.040000	45479	0.12366
	0	6	0	55574.5			4	0	0.040000	48884	0.039350
	0	7	0	100241			4	1	0.040000	33236	0.11740
	0	8	0	313258			4	2	0.040000	45259	0.078130
	0	9	0	107807			4	3	0.040000	23851	0.020813
	0	10	0	198783			4	4	0.040000	30508	0.0098374
	1	0	0	254502			5	0	0.040000	22372	0.20325
	1	1	0	284557			5	1	0.040000	28071	0.21984
	1	2	0	371192			5	2	0.040000	15193	0.020813
	1	3	0	441016			5	3	0.040000	21098	0.083252
	1	4	0	382842			5	4	0.040000	14560	0.063740
	1	5	0	287403			6	2	0.040000	29486	0.032520
	1	6	0	276701			6	4	0.040000	25066	0.063740
	1	7	0	0.797764			7	2	0.040000	25963	0.043008
	1	8	0	150147			8	0	0.040000	22757	0.11130
	1	9	0	342567			8	1	0.040000	15328	0.020813
	1	10	0	175823			8	2	0.040000	18732	0.068374
	2	0	0	656662			1	1	0.049180	24931	0.24931
	2	1	0	371192			1	1	0.25000	28227	0.28227
	2	2	0	0.870792			1	1	0.45082	34461	0.34461
	2	3	0	471086			1	1	0.64754	42447	0.42447
	2	4	0	46729			1	1	0.84836	41701	0.41701
	2	5	0	121108			1	1	10492	40247	0.40247
	2	6	0	48888			1	1	12500	33113	0.33113
	2	7	0	251813			1	1	14508	26177	0.26177
	2	8	0	207392			2	0	0.042463	45416	0.45416
	2	9	0	21703			2	0	0.24628	46226	0.46226
	2	10	0	0.202458			2	0	0.44586	48104	0.48104
	3	0	0	916493			2	0	0.64968	57165	0.57165
	3	1	0	441016			2	0	0.84501	45617	0.45617
	3	2	0	471086			2	0	10488	50504	0.50504
	3	3	0	68073.7			2	0	12527	60818	0.60818
	3	4	0	167539			2	0	14480	65860	0.65860
	3	5	0	283194			2	0	16518	45819	0.45819
	3	6	0	612711			2	0	18471	47052	0.47052
	3	7	0	16567			2	0	20510	42125	0.42125
	3	8	0	258263			2	0	22505	44619	0.44619
	3	9	0	37687.5			2	1	0.052632	34130	0.34130
	3	10	0	0.797269			2	1	0.25000	40832	0.40832
	4	0	0	764275			2	1	0.45175	39721	0.39721
	4	1	0	382842			2	1	0.65351	38641	0.38641
	4	2	0	46729			2	1	0.84649	42951	0.42951
	4	3	0	167539			2	1	10482	49303	0.49303
	4	4	0	107674			2	1	12500	63781	0.63781
	4	5	0	138549			2	1	14474	68335	0.68335
	4	6	0	34635			2	1	16491	60357	0.60357
	4	7	0	196515			2	1	18465	43748	0.43748
	4	8	0	13512			2	1	20526	42951	0.42951
	4	9	0	141265			0	-3	0.043956	11655	11655
	4	10	0	0.684929			0	-3	0.14505	13536	13536
	5	0	0	217095			0	-3	0.25055	15093	15093
	5	1	0	287403			0	-3	0.34725	17292	17292
	5	2	0	121108			0	-3	0.44396	20084	20084
	5	3	0	283194			0	-3	0.54945	24631	24631
	5	4	0	138549			0	-3	0.64615	32334	32334
	5	5	0	186596			0	-3	0.74725	46688	46688
	5	6	0	237056			0	-3	0.84835	76194	76194
	5	7	0	120782			0	-3	0.94945	238.93	23893
	5	8	0	0.933474			0	-3	10462	931.44	93144
	5	9	0	201509			0	-3	11473	89708	89708
	5	10	0	0.676117			0	-3	12527	49299	49299
	6	0	0	55574.5			0	-3	13495	33226	33226
	6	1	0	276701			0	-3	14505	24969	24969
	6	2	0	48888			0	-3	15516	19813	19813
	6	3	0	612711			0	-3	16527	16601	16601
	6	4	0	34635			0	-3	17495	14100	14100
	6	5	0	237056			0	-3	18505	12646	12646
	6	6	0	41948			0	-3	19516	11976	11976
	6	7	0	0.457782			0	-3	20527	11037	11037
	6	8	0	109349			0	-3	21495	11342	11342
	6	9	0	380166			0	-3	22549	11976	11976
	6	10	0	160838			0	-3	23560	13353	13353
	7	0	0	100241			0	-3	24527	16155	16155
	7	1	0	0.797764			-3	-3	0.049107	526.23	52623
	7	2	0	251813			-3	-3	0.14732	83061	83061
	7	3	0	16567			-3	-3	0.25000	45521	45521
	7	4	0	196515			-3	-3	0.34375	30343	30343
	7	5	0	120782			-3	-3	0.44643	22940	22940
	7	6	0	0.457782			-3	-3	0.54911	18340	18340
	7	7	0	0.24328			-3	-3	0.64732	15506	15506
	7	8	0	0.62675			-3	-3	0.74554	13865	13865
	7	9	0	149432			-3	-3	0.84821	12749	12749
	7	10	0	140449			-3	-3	0.94643	12055	12055
	8	0	0	313258			-3	-3	10491	11723	11723
	8	1	0	150147			-3	-3	11473	12397	12397
	8	2	0	207392			-3	-3	12500	13111	13111
	8	3	0	258263			-3	-3	13482	14869	14869
	8	4	0	13512			-3	-3	14464	16864	16864
	8	5	0	0.933474			-3	-3	15491	20800	20800
	8	6	0	109349			-3	-3	16473	27131	27131
	8	7	0	0.62675			-3	-3	17455	36906	36906
	8	8	0	0.360792			-3	-3	18482	59377	59377
	8	9	0	101892			-3	-3	19420	155.86	15586
	8	10	0	0.460951			-3	-3	20446	1611.0	161.10
	9	0	0	107807			-3	-3	21429	83061	83061
	9	1	0	342567			-3	-3	22455	41857	41857
	9	2	0	21703			-3	0	0.048140	12058	12058
	9	3	0	37687.5			-3	0	0.14442	12736	12736
	9	4	0	141265			-3	0	0.24945	13824	13824
	9	5	0	201509			-3	0	0.35011	15849	15849
	9	6	0	380166			-3	0	0.45077	18420	18420
	9	7	0	149432			-3	0	0.54705	23558	23558
	9	8	0	101892			-3	0	0.65208	30543	30543
	9	9	0	27070.2			-3	0	0.74836	43575	43575
	9	10	0	0.206656			-3	0	0.84902	70305	70305
	10	0	0	198783			-3	0	0.94967	324.93	32493
	10	1	0	175823			-3	0	10503	834.35	83435
	10	2	0	0.202458			-3	0	11466	81711	81711
	10	3	0	0.797269			-3	0	12473	43575	43575
	10	4	0	0.684929			-3	0	13523	29719	29719
	10	5	0	0.676117			-3	0	14530	22304	22304
	10	6	0	160838			-3	0	15492	17923	17923
	10	7	0	140449			-3	0	16499	15212	15212
	10	8	0	0.460951			-3	0	17549	13089	13089
	10	9	0	0.206656			-3	0	18468	11895	11895
	10	10	0	0.048456			-3	0	19475	11109	11109
	-3	-3	0.005	2518.87			-3	0	20525	10518	10518
	-3	-3	0.015	839903			-3	0	21488	10809	10809
	-3	-3	0.025	503838			-3	0	22495	11574	11574
	-3	-3	0.035	359755
	-3	-3	0.045	279.67
	-3	-3	0.055	228673
	-3	-3	0.065	193337
	-3	-3	0.075	167395
	-3	-3	0.085	147532
	-3	-3	0.095	131824
	-3	-3	0.105	119085
	-3	-3	0.115	108539
	-3	-3	0.125	996584
	-3	-3	0.135	920738
	-3	-3	0.145	855167
	-3	-3	0.155	797888
	-3	-3	0.165	747397
	-3	-3	0.175	702539
	-3	-3	0.185	66241
	-3	-3	0.195	626291
	-3	-3	0.205	593606
	-3	-3	0.215	563886
	-3	-3	0.225	536746
	-3	-3	0.235	511866
	-3	-3	0.245	488977
	-3	-3	0.255	467852
	-3	-3	0.265	448298
	-3	-3	0.275	430146
	-3	-3	0.285	413252
	-3	-3	0.295	39749
	-3	-3	0.305	382746
	-3	-3	0.315	368924
	-3	-3	0.325	355936
	-3	-3	0.335	343704
	-3	-3	0.345	332159
	-3	-3	0.355	32124
	-3	-3	0.365	310892
	-3	-3	0.375	301067
	-3	-3	0.385	291722
	-3	-3	0.395	282819
	-3	-3	0.405	274326
	-3	-3	0.415	266214
	-3	-3	0.425	258457
	-3	-3	0.435	251035
	-3	-3	0.445	243929
	-3	-3	0.455	237123
	-3	-3	0.465	230603
	-3	-3	0.475	224357
	-3	-3	0.485	218374
	-3	-3	0.495	212646
	-3	-3	0.505	207162
	-3	-3	0.515	201914
	-3	-3	0.525	196894
	-3	-3	0.535	192094
	-3	-3	0.545	187504
	-3	-3	0.555	183115
	-3	-3	0.565	178919
	-3	-3	0.575	174906
	-3	-3	0.585	171065
	-3	-3	0.595	167386
	-3	-3	0.605	163859
	-3	-3	0.615	160474
	-3	-3	0.625	157221
	-3	-3	0.635	15409
	-3	-3	0.645	151072
	-3	-3	0.655	14816
	-3	-3	0.665	145345
	-3	-3	0.675	142622
	-3	-3	0.685	139985
	-3	-3	0.695	137431
	-3	-3	0.705	134955
	-3	-3	0.715	132557
	-3	-3	0.725	130235
	-3	-3	0.735	12799
	-3	-3	0.745	125821
	-3	-3	0.755	123731
	-3	-3	0.765	121721
	-3	-3	0.775	119794
	-3	-3	0.785	117952
	-3	-3	0.795	116197
	-3	-3	0.805	114532
	-3	-3	0.815	112958
	-3	-3	0.825	111477
	-3	-3	0.835	11009
	-3	-3	0.845	108797
	-3	-3	0.855	107598
	-3	-3	0.865	106491
	-3	-3	0.875	105476
	-3	-3	0.885	10455
	-3	-3	0.895	10371
	-3	-3	0.905	102954
	-3	-3	0.915	102279
	-3	-3	0.925	101681
	-3	-3	0.935	101156
	-3	-3	0.945	100703
	-3	-3	0.955	100318
	-3	-3	0.965	999986
	-3	-3	0.975	997427
	-3	-3	0.985	99549
	-3	-3	0.995	994164
	-3	-3	1005	993447
	-3	-3	1015	993341
	-3	-3	1025	993856
	-3	-3	1035	995005
	-3	-3	1045	996807
	-3	-3	1055	999286
	-3	-3	1065	100247
	-3	-3	1075	100638
	-3	-3	1085	101105
	-3	-3	1095	101652
	-3	-3	1105	10228
	-3	-3	1115	102993
	-3	-3	1125	103793
	-3	-3	1135	104682
	-3	-3	1145	105661
	-3	-3	1155	106732
	-3	-3	1165	107895
	-3	-3	1175	10915
	-3	-3	1185	110496
	-3	-3	1195	111933
	-3	-3	1205	11346
	-3	-3	1215	115074
	-3	-3	1225	116775
	-3	-3	1235	118561
	-3	-3	1245	120431
	-3	-3	1255	122383
	-3	-3	1265	124417
	-3	-3	1275	126531
	-3	-3	1285	128728
	-3	-3	1295	131007
	-3	-3	1305	13337
	-3	-3	1315	135819
	-3	-3	1325	138359
	-3	-3	1335	140993
	-3	-3	1345	143725
	-3	-3	1355	14656
	-3	-3	1365	149506
	-3	-3	1375	152567
	-3	-3	1385	15575
	-3	-3	1395	159061
	-3	-3	1405	162508
	-3	-3	1415	166096
	-3	-3	1425	169831
	-3	-3	1435	173719
	-3	-3	1445	177765
	-3	-3	1455	181973
	-3	-3	1465	186347
	-3	-3	1475	190892
	-3	-3	1485	195609
	-3	-3	1495	200502
	-3	-3	1505	205573
	-3	-3	1515	210826
	-3	-3	1525	216264
	-3	-3	1535	221889
	-3	-3	1545	227708
	-3	-3	1555	233726
	-3	-3	1565	239951
	-3	-3	1575	246392
	-3	-3	1585	253061
	-3	-3	1595	259973
	-3	-3	1605	267144
	-3	-3	1615	274597
	-3	-3	1625	282355
	-3	-3	1635	290447
	-3	-3	1645	298907
	-3	-3	1655	307773
	-3	-3	1665	317089
	-3	-3	1675	326904
	-3	-3	1685	337276
	-3	-3	1695	348268
	-3	-3	1705	359952
	-3	-3	1715	372411
	-3	-3	1725	385739
	-3	-3	1735	400041
	-3	-3	1745	415439
	-3	-3	1755	432074
	-3	-3	1765	450109
	-3	-3	1775	469733
	-3	-3	1785	49117
	-3	-3	1795	514688
	-3	-3	1805	540606
	-3	-3	1815	569314
	-3	-3	1825	601287
	-3	-3	1835	637117
	-3	-3	1845	67755
	-3	-3	1855	723535
	-3	-3	1865	776304
	-3	-3	1875	837486
	-3	-3	1885	909272
	-3	-3	1895	994694
	-3	-3	1905	109806
	-3	-3	1915	122.57
	-3	-3	1925	138732
	-3	-3	1935	159861
	-3	-3	1945	188667
	-3	-3	1955	230264
	-3	-3	1965	295616
	-3	-3	1975	413224
	-3	-3	1985	687577
	-3	-3	1995	2058.32
	-3	-3	2005	2054.63
	-3	-3	2015	683874
	-3	-3	2025	409494
	-3	-3	2035	291846
	-3	-3	2045	226442
	-3	-3	2055	184.78
	-3	-3	2065	155899
	-3	-3	2075	134682
	-3	-3	2085	118424
	-3	-3	2095	105554
	-3	-3	2105	951047
	-3	-3	2115	864425
	-3	-3	2125	791382
	-3	-3	2135	728901
	-3	-3	2145	674798
	-3	-3	2155	62746
	-3	-3	2165	585667
	-3	-3	2175	54848
	-3	-3	2185	515167
	-3	-3	2195	485148
	-3	-3	2205	457959
	-3	-3	2215	433223
	-3	-3	2225	410629
	-3	-3	2235	389923
	-3	-3	2245	370889
	-3	-3	2255	353347
	-3	-3	2265	337141
	-3	-3	2275	32214
	-3	-3	2285	308226
	-3	-3	2295	29.53
	-3	-3	2305	283272
	-3	-3	2315	272063
	-3	-3	2325	261603
	-3	-3	2335	251827
	-3	-3	2345	24268
	-3	-3	2355	234109
	-3	-3	2365	22607
	-3	-3	2375	21852
	-3	-3	2385	211421
	-3	-3	2395	204741
	-3	-3	2405	198449
	-3	-3	2415	192517
	-3	-3	2425	186922
	-3	-3	2435	181641
	-3	-3	2445	176655
	-3	-3	2455	171946
	-3	-3	2465	167496
	-3	-3	2475	163292
	-3	-3	2485	159319
	-3	-3	2495	155563
	-3	0	0.005	106605
	-3	0	0.015	106696
	-3	0	0.025	106878
	-3	0	0.035	107151
	-3	0	0.045	107519
	-3	0	0.055	107981
	-3	0	0.065	108541
	-3	0	0.075	10.92
	-3	0	0.085	109962
	-3	0	0.095	110829
	-3	0	0.105	111804
	-3	0	0.115	112888
	-3	0	0.125	114086
	-3	0	0.135	115399
	-3	0	0.145	116827
	-3	0	0.155	118374
	-3	0	0.165	120039
	-3	0	0.175	121823
	-3	0	0.185	123724
	-3	0	0.195	125742
	-3	0	0.205	127876
	-3	0	0.215	130123
	-3	0	0.225	13248
	-3	0	0.235	134947
	-3	0	0.245	137519
	-3	0	0.255	140194
	-3	0	0.265	142971
	-3	0	0.275	145847
	-3	0	0.285	148822
	-3	0	0.295	151895
	-3	0	0.305	155067
	-3	0	0.315	158339
	-3	0	0.325	161716
	-3	0	0.335	16.52
	-3	0	0.345	168796
	-3	0	0.355	172512
	-3	0	0.365	176354
	-3	0	0.375	18033
	-3	0	0.385	184449
	-3	0	0.395	188721
	-3	0	0.405	193156
	-3	0	0.415	197762
	-3	0	0.425	202551
	-3	0	0.435	207532
	-3	0	0.445	212713
	-3	0	0.455	218104
	-3	0	0.465	223713
	-3	0	0.475	229547
	-3	0	0.485	235614
	-3	0	0.495	24192
	-3	0	0.505	248471
	-3	0	0.515	255273
	-3	0	0.525	262334
	-3	0	0.535	26966
	-3	0	0.545	27726
	-3	0	0.555	285142
	-3	0	0.565	293319
	-3	0	0.575	301804
	-3	0	0.585	310614
	-3	0	0.595	319768
	-3	0	0.605	32929
	-3	0	0.615	339208
	-3	0	0.625	349554
	-3	0	0.635	360367
	-3	0	0.645	37169
	-3	0	0.655	383573
	-3	0	0.665	396074
	-3	0	0.675	409257
	-3	0	0.685	423196
	-3	0	0.695	437974
	-3	0	0.705	453685
	-3	0	0.715	470435
	-3	0	0.725	488345
	-3	0	0.735	507551
	-3	0	0.745	528212
	-3	0	0.755	550508
	-3	0	0.765	574649
	-3	0	0.775	60088
	-3	0	0.785	629491
	-3	0	0.795	660826
	-3	0	0.805	69.53
	-3	0	0.815	733415
	-3	0	0.825	775789
	-3	0	0.835	82319
	-3	0	0.845	876585
	-3	0	0.855	937209
	-3	0	0.865	100667
	-3	0	0.875	108707
	-3	0	0.885	118129
	-3	0	0.895	129326
	-3	0	0.905	142859
	-3	0	0.915	159555
	-3	0	0.925	180.68
	-3	0	0.935	208278
	-3	0	0.945	245883
	-3	0	0.955	300167
	-3	0	0.965	385428
	-3	0	0.975	538834
	-3	0	0.985	896662
	-3	0	0.995	2684.39
	-3	0	1005	2679.67
	-3	0	1015	891.94
	-3	0	1025	534095
	-3	0	1035	380663
	-3	0	1045	295.37
	-3	0	1055	241045
	-3	0	1065	203393
	-3	0	1075	175741
	-3	0	1085	154556
	-3	0	1095	137795
	-3	0	1105	124192
	-3	0	1115	112922
	-3	0	1125	103425
	-3	0	1135	953069
	-3	0	1145	882823
	-3	0	1155	821406
	-3	0	1165	767224
	-3	0	1175	719049
	-3	0	1185	675923
	-3	0	1195	637085
	-3	0	1205	601927
	-3	0	1215	569952
	-3	0	1225	540753
	-3	0	1235	513993
	-3	0	1245	489388
	-3	0	1255	466699
	-3	0	1265	445721
	-3	0	1275	426278
	-3	0	1285	408217
	-3	0	1295	391403
	-3	0	1305	375718
	-3	0	1315	361057
	-3	0	1325	347329
	-3	0	1335	334448
	-3	0	1345	322343
	-3	0	1355	310946
	-3	0	1365	300198
	-3	0	1375	290046
	-3	0	1385	280444
	-3	0	1395	271349
	-3	0	1405	262725
	-3	0	1415	254539
	-3	0	1425	246762
	-3	0	1435	239369
	-3	0	1445	232336
	-3	0	1455	225645
	-3	0	1465	219277
	-3	0	1475	213215
	-3	0	1485	207445
	-3	0	1495	201953
	-3	0	1505	196724
	-3	0	1515	191747
	-3	0	1525	187008
	-3	0	1535	182494
	-3	0	1545	178193
	-3	0	1555	174091
	-3	0	1565	170176
	-3	0	1575	166433
	-3	0	1585	162852
	-3	0	1595	159418
	-3	0	1605	15612
	-3	0	1615	152947
	-3	0	1625	149888
	-3	0	1635	146932
	-3	0	1645	144072
	-3	0	1655	141299
	-3	0	1665	138608
	-3	0	1675	135993
	-3	0	1685	13345
	-3	0	1695	130978
	-3	0	1705	128574
	-3	0	1715	126239
	-3	0	1725	123973
	-3	0	1735	121777
	-3	0	1745	119654
	-3	0	1755	117606
	-3	0	1765	115636
	-3	0	1775	113747
	-3	0	1785	111941
	-3	0	1795	110222
	-3	0	1805	108592
	-3	0	1815	107053
	-3	0	1825	105607
	-3	0	1835	104253
	-3	0	1845	102994
	-3	0	1855	101827
	-3	0	1865	100754
	-3	0	1875	997722
	-3	0	1885	988801
	-3	0	1895	98076
	-3	0	1905	973575
	-3	0	1915	967224
	-3	0	1925	961683
	-3	0	1935	956928
	-3	0	1945	952939
	-3	0	1955	949694
	-3	0	1965	947178
	-3	0	1975	945377
	-3	0	1985	944281
	-3	0	1995	943885
	-3	0	2005	944186
	-3	0	2015	945186
	-3	0	2025	946893
	-3	0	2035	949314
	-3	0	2045	952464
	-3	0	2055	956356
	-3	0	2065	961009
	-3	0	2075	966442
	-3	0	2085	972673
	-3	0	2095	979724
	-3	0	2105	987612
	-3	0	2115	996355
	-3	0	2125	100597
	-3	0	2135	101646
	-3	0	2145	102785
	-3	0	2155	104014
	-3	0	2165	105332
	-3	0	2175	10674
	-3	0	2185	108238
	-3	0	2195	109823
	-3	0	2205	111496
	-3	0	2215	113254
	-3	0	2225	115096
	-3	0	2235	117021
	-3	0	2245	119027
	-3	0	2255	121113
	-3	0	2265	123279
	-3	0	2275	125522
	-3	0	2285	127844
	-3	0	2295	130245
	-3	0	2305	132726
	-3	0	2315	135289
	-3	0	2325	137936
	-3	0	2335	14067
	-3	0	2345	143496
	-3	0	2355	146417
	-3	0	2365	149439
	-3	0	2375	152565
	-3	0	2385	155802
	-3	0	2395	159155
	-3	0	2405	162628
	-3	0	2415	166227
	-3	0	2425	169957
	-3	0	2435	173822
	-3	0	2445	177825
	-3	0	2455	181969
	-3	0	2465	186257
	-3	0	2475	190692
	-3	0	2485	195273
	-3	0	2495	200003
	0	-3	0.005	106605
	0	-3	0.015	106696
	0	-3	0.025	106878
	0	-3	0.035	107151
	0	-3	0.045	107519
	0	-3	0.055	107981
	0	-3	0.065	108541
	0	-3	0.075	10.92
	0	-3	0.085	109962
	0	-3	0.095	110829
	0	-3	0.105	111804
	0	-3	0.115	112888
	0	-3	0.125	114086
	0	-3	0.135	115399
	0	-3	0.145	116827
	0	-3	0.155	118374
	0	-3	0.165	120039
	0	-3	0.175	121823
	0	-3	0.185	123724
	0	-3	0.195	125742
	0	-3	0.205	127876
	0	-3	0.215	130123
	0	-3	0.225	13248
	0	-3	0.235	134947
	0	-3	0.245	137519
	0	-3	0.255	140194
	0	-3	0.265	142971
	0	-3	0.275	145847
	0	-3	0.285	148822
	0	-3	0.295	151895
	0	-3	0.305	155067
	0	-3	0.315	158339
	0	-3	0.325	161716
	0	-3	0.335	16.52
	0	-3	0.345	168796
	0	-3	0.355	172512
	0	-3	0.365	176354
	0	-3	0.375	18033
	0	-3	0.385	184449
	0	-3	0.395	188721
	0	-3	0.405	193156
	0	-3	0.415	197762
	0	-3	0.425	202551
	0	-3	0.435	207532
	0	-3	0.445	212713
	0	-3	0.455	218104
	0	-3	0.465	223713
	0	-3	0.475	229547
	0	-3	0.485	235614
	0	-3	0.495	24192
	0	-3	0.505	248471
	0	-3	0.515	255273
	0	-3	0.525	262334
	0	-3	0.535	26966
	0	-3	0.545	27726
	0	-3	0.555	285142
	0	-3	0.565	293319
	0	-3	0.575	301804
	0	-3	0.585	310614
	0	-3	0.595	319768
	0	-3	0.605	32929
	0	-3	0.615	339208
	0	-3	0.625	349554
	0	-3	0.635	360367
	0	-3	0.645	37169
	0	-3	0.655	383573
	0	-3	0.665	396074
	0	-3	0.675	409257
	0	-3	0.685	423196
	0	-3	0.695	437974
	0	-3	0.705	453685
	0	-3	0.715	470435
	0	-3	0.725	488345
	0	-3	0.735	507551
	0	-3	0.745	528212
	0	-3	0.755	550508
	0	-3	0.765	574649
	0	-3	0.775	60088
	0	-3	0.785	629491
	0	-3	0.795	660826
	0	-3	0.805	69.53
	0	-3	0.815	733415
	0	-3	0.825	775789
	0	-3	0.835	82319
	0	-3	0.845	876585
	0	-3	0.855	937209
	0	-3	0.865	100667
	0	-3	0.875	108707
	0	-3	0.885	118129
	0	-3	0.895	129326
	0	-3	0.905	142859
	0	-3	0.915	159555
	0	-3	0.925	180.68
	0	-3	0.935	208278
	0	-3	0.945	245883
	0	-3	0.955	300167
	0	-3	0.965	385428
	0	-3	0.975	538834
	0	-3	0.985	896662
	0	-3	0.995	2684.39
	0	-3	1005	2679.67
	0	-3	1015	891.94
	0	-3	1025	534095
	0	-3	1035	380663
	0	-3	1045	295.37
	0	-3	1055	241045
	0	-3	1065	203393
	0	-3	1075	175741
	0	-3	1085	154556
	0	-3	1095	137795
	0	-3	1105	124192
	0	-3	1115	112922
	0	-3	1125	103425
	0	-3	1135	953069
	0	-3	1145	882823
	0	-3	1155	821406
	0	-3	1165	767224
	0	-3	1175	719049
	0	-3	1185	675923
	0	-3	1195	637085
	0	-3	1205	601927
	0	-3	1215	569952
	0	-3	1225	540753
	0	-3	1235	513993
	0	-3	1245	489388
	0	-3	1255	466699
	0	-3	1265	445721
	0	-3	1275	426278
	0	-3	1285	408217
	0	-3	1295	391403
	0	-3	1305	375718
	0	-3	1315	361057
	0	-3	1325	347329
	0	-3	1335	334448
	0	-3	1345	322343
	0	-3	1355	310946
	0	-3	1365	300198
	0	-3	1375	290046
	0	-3	1385	280444
	0	-3	1395	271349
	0	-3	1405	262725
	0	-3	1415	254539
	0	-3	1425	246762
	0	-3	1435	239369
	0	-3	1445	232336
	0	-3	1455	225645
	0	-3	1465	219277
	0	-3	1475	213215
	0	-3	1485	207445
	0	-3	1495	201953
	0	-3	1505	196724
	0	-3	1515	191747
	0	-3	1525	187008
	0	-3	1535	182494
	0	-3	1545	178193
	0	-3	1555	174091
	0	-3	1565	170176
	0	-3	1575	166433
	0	-3	1585	162852
	0	-3	1595	159418
	0	-3	1605	15612
	0	-3	1615	152947
	0	-3	1625	149888
	0	-3	1635	146932
	0	-3	1645	144072
	0	-3	1655	141299
	0	-3	1665	138608
	0	-3	1675	135993
	0	-3	1685	13345
	0	-3	1695	130978
	0	-3	1705	128574
	0	-3	1715	126239
	0	-3	1725	123973
	0	-3	1735	121777
	0	-3	1745	119654
	0	-3	1755	117606
	0	-3	1765	115636
	0	-3	1775	113747
	0	-3	1785	111941
	0	-3	1795	110222
	0	-3	1805	108592
	0	-3	1815	107053
	0	-3	1825	105607
	0	-3	1835	104253
	0	-3	1845	102994
	0	-3	1855	101827
	0	-3	1865	100754
	0	-3	1875	997722
	0	-3	1885	988801
	0	-3	1895	98076
	0	-3	1905	973575
	0	-3	1915	967224
	0	-3	1925	961683
	0	-3	1935	956928
	0	-3	1945	952939
	0	-3	1955	949694
	0	-3	1965	947178
	0	-3	1975	945377
	0	-3	1985	944281
	0	-3	1995	943885
	0	-3	2005	944186
	0	-3	2015	945186
	0	-3	2025	946893
	0	-3	2035	949314
	0	-3	2045	952464
	0	-3	2055	956356
	0	-3	2065	961009
	0	-3	2075	966442
	0	-3	2085	972673
	0	-3	2095	979724
	0	-3	2105	987612
	0	-3	2115	996355
	0	-3	2125	100597
	0	-3	2135	101646
	0	-3	2145	102785
	0	-3	2155	104014
	0	-3	2165	105332
	0	-3	2175	10674
	0	-3	2185	108238
	0	-3	2195	109823
	0	-3	2205	111496
	0	-3	2215	113254
	0	-3	2225	115096
	0	-3	2235	117021
	0	-3	2245	119027
	0	-3	2255	121113
	0	-3	2265	123279
	0	-3	2275	125522
	0	-3	2285	127844
	0	-3	2295	130245
	0	-3	2305	132726
	0	-3	2315	135289
	0	-3	2325	137936
	0	-3	2335	14067
	0	-3	2345	143496
	0	-3	2355	146417
	0	-3	2365	149439
	0	-3	2375	152565
	0	-3	2385	155802
	0	-3	2395	159155
	0	-3	2405	162628
	0	-3	2415	166227
	0	-3	2425	169957
	0	-3	2435	173822
	0	-3	2445	177825
	0	-3	2455	181969
	0	-3	2465	186257
	0	-3	2475	190692
	0	-3	2485	195273
	0	-3	2495	200003
	1	1	0.005	330969
	1	1	0.015	331055
	1	1	0.025	331227
	1	1	0.035	331483
	1	1	0.045	331823
	1	1	0.055	332243
	1	1	0.065	332742
	1	1	0.075	333317
	1	1	0.085	333964
	1	1	0.095	334681
	1	1	0.105	335462
	1	1	0.115	336304
	1	1	0.125	337203
	1	1	0.135	338154
	1	1	0.145	339153
	1	1	0.155	340196
	1	1	0.165	341277
	1	1	0.175	342393
	1	1	0.185	343538
	1	1	0.195	34471
	1	1	0.205	345904
	1	1	0.215	347117
	1	1	0.225	348344
	1	1	0.235	349584
	1	1	0.245	350832
	1	1	0.255	352088
	1	1	0.265	353347
	1	1	0.275	354609
	1	1	0.285	355872
	1	1	0.295	357135
	1	1	0.305	358397
	1	1	0.315	359657
	1	1	0.325	360915
	1	1	0.335	362171
	1	1	0.345	363425
	1	1	0.355	364678
	1	1	0.365	365929
	1	1	0.375	36718
	1	1	0.385	36843
	1	1	0.395	369682
	1	1	0.405	370936
	1	1	0.415	372192
	1	1	0.425	373451
	1	1	0.435	374715
	1	1	0.445	375983
	1	1	0.455	377255
	1	1	0.465	378533
	1	1	0.475	379816
	1	1	0.485	381104
	1	1	0.495	382397
	1	1	0.505	383694
	1	1	0.515	384994
	1	1	0.525	386295
	1	1	0.535	387597
	1	1	0.545	388898
	1	1	0.555	390195
	1	1	0.565	391487
	1	1	0.575	392771
	1	1	0.585	394044
	1	1	0.595	395304
	1	1	0.605	396548
	1	1	0.615	397771
	1	1	0.625	398971
	1	1	0.635	400145
	1	1	0.645	401288
	1	1	0.655	402397
	1	1	0.665	403468
	1	1	0.675	404498
	1	1	0.685	405482
	1	1	0.695	406417
	1	1	0.705	4073
	1	1	0.715	408126
	1	1	0.725	408893
	1	1	0.735	409596
	1	1	0.745	410232
	1	1	0.755	410799
	1	1	0.765	411293
	1	1	0.775	411711
	1	1	0.785	41205
	1	1	0.795	412308
	1	1	0.805	412482
	1	1	0.815	412571
	1	1	0.825	412571
	1	1	0.835	41248
	1	1	0.845	412298
	1	1	0.855	412021
	1	1	0.865	411649
	1	1	0.875	411179
	1	1	0.885	410611
	1	1	0.895	409942
	1	1	0.905	409171
	1	1	0.915	408298
	1	1	0.925	407319
	1	1	0.935	406235
	1	1	0.945	405045
	1	1	0.955	403745
	1	1	0.965	402336
	1	1	0.975	400817
	1	1	0.985	399184
	1	1	0.995	397438
	1	1	1005	395576
	1	1	1015	393598
	1	1	1025	391501
	1	1	1035	389284
	1	1	1045	386944
	1	1	1055	384481
	1	1	1065	381893
	1	1	1075	379177
	1	1	1085	376332
	1	1	1095	373355
	1	1	1105	370246
	1	1	1115	367001
	1	1	1125	363619
	1	1	1135	360099
	1	1	1145	356437
	1	1	1155	352633
	1	1	1165	348685
	1	1	1175	344592
	1	1	1185	340351
	1	1	1195	335961
	1	1	1205	331422
	1	1	1215	326733
	1	1	1225	321892
	1	1	1235	3169
	1	1	1245	311755
	1	1	1255	306459
	1	1	1265	301011
	1	1	1275	295412
	1	1	1285	289663
	1	1	1295	283765
	1	1	1305	27772
	1	1	1315	271529
	1	1	1325	265197
	1	1	1335	258724
	1	1	1345	252115
	1	1	1355	245374
	1	1	1365	238505
	1	1	1375	231513
	1	1	1385	224404
	1	1	1395	217184
	1	1	1405	209861
	1	1	1415	202443
	1	1	1425	194938
	1	1	1435	187358
	1	1	1445	179714
	1	1	1455	172021
	1	1	1465	164293
	1	1	1475	156549
	1	1	1485	148811
	1	1	1495	141105
	1	1	1505	13346
	1	1	1515	125913
	1	1	1525	11851
	1	1	1535	111304
	1	1	1545	104364
	1	1	1555	0.977719
	1	1	1565	0.916294
	1	1	1575	0.860587
	1	1	1585	0.812027
	1	1	1595	0.772202
	1	1	1605	0.74274
	1	1	1615	0.725104
	1	1	1625	0.720334
	1	1	1635	0.728826
	1	1	1645	0.750238
	1	1	1655	0.783591
	1	1	1665	0.827491
	1	1	1675	0.880386
	1	1	1685	0.940758
	1	1	1695	100724
	1	1	1705	107867
	1	1	1715	115408
	1	1	1725	123266
	1	1	1735	131377
	1	1	1745	139688
	1	1	1755	148156
	1	1	1765	156745
	1	1	1775	165426
	1	1	1785	174173
	1	1	1795	182965
	1	1	1805	191783
	1	1	1815	20061
	1	1	1825	209434
	1	1	1835	21824
	1	1	1845	227017
	1	1	1855	235754
	1	1	1865	244442
	1	1	1875	253071
	1	1	1885	261633
	1	1	1895	270119
	1	1	1905	278521
	1	1	1915	286833
	1	1	1925	295048
	1	1	1935	303157
	1	1	1945	311155
	1	1	1955	319035
	1	1	1965	326791
	1	1	1975	334417
	1	1	1985	341907
	1	1	1995	349255
	1	1	2005	356457
	1	1	2015	363506
	1	1	2025	370398
	1	1	2035	377127
	1	1	2045	383689
	1	1	2055	39008
	1	1	2065	396295
	1	1	2075	40233
	1	1	2085	408181
	1	1	2095	413845
	1	1	2105	419318
	1	1	2115	424598
	1	1	2125	429682
	1	1	2135	434567
	1	1	2145	439251
	1	1	2155	443733
	1	1	2165	44801
	1	1	2175	452083
	1	1	2185	455949
	1	1	2195	459609
	1	1	2205	463062
	1	1	2215	466308
	1	1	2225	469349
	1	1	2235	472185
	1	1	2245	474817
	1	1	2255	477247
	1	1	2265	479477
	1	1	2275	481509
	1	1	2285	483345
	1	1	2295	48499
	1	1	2305	486445
	1	1	2315	487715
	1	1	2325	488803
	1	1	2335	489713
	1	1	2345	490449
	1	1	2355	491017
	1	1	2365	491421
	1	1	2375	491665
	1	1	2385	491755
	1	1	2395	491696
	1	1	2405	491493
	1	1	2415	491152
	1	1	2425	490678
	1	1	2435	490077
	1	1	2445	489354
	1	1	2455	488515
	1	1	2465	487565
	1	1	2475	486511
	1	1	2485	485357
	1	1	2495	484108
	2	0	0.005	763752
	2	0	0.015	763857
	2	0	0.025	764064
	2	0	0.035	764371
	2	0	0.045	764774
	2	0	0.055	765266
	2	0	0.065	765841
	2	0	0.075	766491
	2	0	0.085	767206
	2	0	0.095	767976
	2	0	0.105	768792
	2	0	0.115	769642
	2	0	0.125	770514
	2	0	0.135	771399
	2	0	0.145	772284
	2	0	0.155	773159
	2	0	0.165	774014
	2	0	0.175	774839
	2	0	0.185	775626
	2	0	0.195	776367
	2	0	0.205	777056
	2	0	0.215	777688
	2	0	0.225	778259
	2	0	0.235	778766
	2	0	0.245	779208
	2	0	0.255	779586
	2	0	0.265	779902
	2	0	0.275	780158
	2	0	0.285	78036
	2	0	0.295	780513
	2	0	0.305	780624
	2	0	0.315	7807
	2	0	0.325	780752
	2	0	0.335	780787
	2	0	0.345	780815
	2	0	0.355	780847
	2	0	0.365	780892
	2	0	0.375	780961
	2	0	0.385	781062
	2	0	0.395	781205
	2	0	0.405	781397
	2	0	0.415	781644
	2	0	0.425	781953
	2	0	0.435	782328
	2	0	0.445	782771
	2	0	0.455	783283
	2	0	0.465	783863
	2	0	0.475	784508
	2	0	0.485	785214
	2	0	0.495	785975
	2	0	0.505	786782
	2	0	0.515	787625
	2	0	0.525	788494
	2	0	0.535	789376
	2	0	0.545	790257
	2	0	0.555	791122
	2	0	0.565	791956
	2	0	0.575	792742
	2	0	0.585	793466
	2	0	0.595	79411
	2	0	0.605	79466
	2	0	0.615	7951
	2	0	0.625	795418
	2	0	0.635	7956
	2	0	0.645	795635
	2	0	0.655	795515
	2	0	0.665	795232
	2	0	0.675	794783
	2	0	0.685	794166
	2	0	0.695	79338
	2	0	0.705	792431
	2	0	0.715	791326
	2	0	0.725	790073
	2	0	0.735	788688
	2	0	0.745	787186
	2	0	0.755	785587
	2	0	0.765	783915
	2	0	0.775	782195
	2	0	0.785	780457
	2	0	0.795	778732
	2	0	0.805	777054
	2	0	0.815	775459
	2	0	0.825	773984
	2	0	0.835	772667
	2	0	0.845	771547
	2	0	0.855	770663
	2	0	0.865	770052
	2	0	0.875	76975
	2	0	0.885	769793
	2	0	0.895	770212
	2	0	0.905	771034
	2	0	0.915	772283
	2	0	0.925	773979
	2	0	0.935	776136
	2	0	0.945	778762
	2	0	0.955	781861
	2	0	0.965	785428
	2	0	0.975	789454
	2	0	0.985	793924
	2	0	0.995	798816
	2	0	1005	804102
	2	0	1015	80975
	2	0	1025	815722
	2	0	1035	821976
	2	0	1045	828466
	2	0	1055	835144
	2	0	1065	841956
	2	0	1075	848851
	2	0	1085	855771
	2	0	1095	862661
	2	0	1105	869466
	2	0	1115	876128
	2	0	1125	882593
	2	0	1135	888807
	2	0	1145	894718
	2	0	1155	900275
	2	0	1165	905432
	2	0	1175	910143
	2	0	1185	914366
	2	0	1195	918064
	2	0	1205	921201
	2	0	1215	923747
	2	0	1225	925673
	2	0	1235	926957
	2	0	1245	92758
	2	0	1255	927526
	2	0	1265	926785
	2	0	1275	925351
	2	0	1285	923221
	2	0	1295	920398
	2	0	1305	916888
	2	0	1315	912702
	2	0	1325	907855
	2	0	1335	902366
	2	0	1345	896259
	2	0	1355	88956
	2	0	1365	882301
	2	0	1375	874516
	2	0	1385	866244
	2	0	1395	857525
	2	0	1405	848405
	2	0	1415	83893
	2	0	1425	82915
	2	0	1435	819118
	2	0	1445	808886
	2	0	1455	79851
	2	0	1465	788047
	2	0	1475	777553
	2	0	1485	767086
	2	0	1495	756701
	2	0	1505	746454
	2	0	1515	7364
	2	0	1525	726589
	2	0	1535	717072
	2	0	1545	707893
	2	0	1555	699093
	2	0	1565	690711
	2	0	1575	682777
	2	0	1585	675319
	2	0	1595	668355
	2	0	1605	661902
	2	0	1615	655965
	2	0	1625	650548
	2	0	1635	645644
	2	0	1645	641245
	2	0	1655	637333
	2	0	1665	633886
	2	0	1675	63088
	2	0	1685	628284
	2	0	1695	626065
	2	0	1705	624189
	2	0	1715	622617
	2	0	1725	621312
	2	0	1735	620235
	2	0	1745	61935
	2	0	1755	618621
	2	0	1765	618011
	2	0	1775	617489
	2	0	1785	617026
	2	0	1795	616594
	2	0	1805	61617
	2	0	1815	615734
	2	0	1825	615269
	2	0	1835	614763
	2	0	1845	614207
	2	0	1855	613595
	2	0	1865	612924
	2	0	1875	612198
	2	0	1885	611419
	2	0	1895	610596
	2	0	1905	609738
	2	0	1915	608859
	2	0	1925	607972
	2	0	1935	607095
	2	0	1945	606244
	2	0	1955	605439
	2	0	1965	604698
	2	0	1975	604041
	2	0	1985	603487
	2	0	1995	603054
	2	0	2005	60276
	2	0	2015	602622
	2	0	2025	602654
	2	0	2035	602868
	2	0	2045	603276
	2	0	2055	603885
	2	0	2065	604701
	2	0	2075	605728
	2	0	2085	606965
	2	0	2095	608411
	2	0	2105	610061
	2	0	2115	611908
	2	0	2125	613942
	2	0	2135	616152
	2	0	2145	618522
	2	0	2155	621039
	2	0	2165	623684
	2	0	2175	62644
	2	0	2185	629286
	2	0	2195	632202
	2	0	2205	635167
	2	0	2215	63816
	2	0	2225	641159
	2	0	2235	644142
	2	0	2245	647088
	2	0	2255	649976
	2	0	2265	652784
	2	0	2275	655492
	2	0	2285	65808
	2	0	2295	66053
	2	0	2305	662822
	2	0	2315	664938
	2	0	2325	666861
	2	0	2335	668575
	2	0	2345	670063
	2	0	2355	671311
	2	0	2365	672303
	2	0	2375	673026
	2	0	2385	673466
	2	0	2395	67361
	2	0	2405	673446
	2	0	2415	672963
	2	0	2425	672148
	2	0	2435	670993
	2	0	2445	669486
	2	0	2455	667619
	2	0	2465	665383
	2	0	2475	662772
	2	0	2485	659777
	2	0	2495	656395
	2	1	0.005	431718
	2	1	0.015	431706
	2	1	0.025	431681
	2	1	0.035	431644
	2	1	0.045	431594
	2	1	0.055	43153
	2	1	0.065	431452
	2	1	0.075	431359
	2	1	0.085	43125
	2	1	0.095	431125
	2	1	0.105	430981
	2	1	0.115	430818
	2	1	0.125	430634
	2	1	0.135	430427
	2	1	0.145	430197
	2	1	0.155	42994
	2	1	0.165	429656
	2	1	0.175	429342
	2	1	0.185	428996
	2	1	0.195	428615
	2	1	0.205	428198
	2	1	0.215	427742
	2	1	0.225	427244
	2	1	0.235	426702
	2	1	0.245	426114
	2	1	0.255	425477
	2	1	0.265	424788
	2	1	0.275	424045
	2	1	0.285	423246
	2	1	0.295	422389
	2	1	0.305	421471
	2	1	0.315	420491
	2	1	0.325	419447
	2	1	0.335	418337
	2	1	0.345	41716
	2	1	0.355	415915
	2	1	0.365	414603
	2	1	0.375	413222
	2	1	0.385	411773
	2	1	0.395	410257
	2	1	0.405	408674
	2	1	0.415	407027
	2	1	0.425	405318
	2	1	0.435	403549
	2	1	0.445	401725
	2	1	0.455	399849
	2	1	0.465	397925
	2	1	0.475	39596
	2	1	0.485	393959
	2	1	0.495	391928
	2	1	0.505	389877
	2	1	0.515	387812
	2	1	0.525	385742
	2	1	0.535	383676
	2	1	0.545	381626
	2	1	0.555	379602
	2	1	0.565	377614
	2	1	0.575	375675
	2	1	0.585	373796
	2	1	0.595	371992
	2	1	0.605	370274
	2	1	0.615	368656
	2	1	0.625	367151
	2	1	0.635	365773
	2	1	0.645	364534
	2	1	0.655	363449
	2	1	0.665	36253
	2	1	0.675	361788
	2	1	0.685	361237
	2	1	0.695	360886
	2	1	0.705	360746
	2	1	0.715	360826
	2	1	0.725	361134
	2	1	0.735	361677
	2	1	0.745	36246
	2	1	0.755	363487
	2	1	0.765	364762
	2	1	0.775	366285
	2	1	0.785	368057
	2	1	0.795	370076
	2	1	0.805	372339
	2	1	0.815	374841
	2	1	0.825	377577
	2	1	0.835	380541
	2	1	0.845	383724
	2	1	0.855	387117
	2	1	0.865	39071
	2	1	0.875	394493
	2	1	0.885	398454
	2	1	0.895	402581
	2	1	0.905	406861
	2	1	0.915	411283
	2	1	0.925	415832
	2	1	0.935	420495
	2	1	0.945	425259
	2	1	0.955	43011
	2	1	0.965	435035
	2	1	0.975	440021
	2	1	0.985	445055
	2	1	0.995	450123
	2	1	1005	455213
	2	1	1015	460313
	2	1	1025	465411
	2	1	1035	470494
	2	1	1045	475552
	2	1	1055	480573
	2	1	1065	485548
	2	1	1075	490465
	2	1	1085	495315
	2	1	1095	500089
	2	1	1105	504777
	2	1	1115	509371
	2	1	1125	513863
	2	1	1135	518244
	2	1	1145	522508
	2	1	1155	526647
	2	1	1165	530655
	2	1	1175	534525
	2	1	1185	53825
	2	1	1195	541827
	2	1	1205	545248
	2	1	1215	548509
	2	1	1225	551606
	2	1	1235	554534
	2	1	1245	557289
	2	1	1255	559868
	2	1	1265	562267
	2	1	1275	564484
	2	1	1285	566515
	2	1	1295	568358
	2	1	1305	570011
	2	1	1315	571473
	2	1	1325	572742
	2	1	1335	573817
	2	1	1345	574697
	2	1	1355	575382
	2	1	1365	575872
	2	1	1375	576167
	2	1	1385	576267
	2	1	1395	576173
	2	1	1405	575887
	2	1	1415	575409
	2	1	1425	574742
	2	1	1435	573888
	2	1	1445	572848
	2	1	1455	571626
	2	1	1465	570224
	2	1	1475	568645
	2	1	1485	566894
	2	1	1495	564972
	2	1	1505	562886
	2	1	1515	560638
	2	1	1525	558233
	2	1	1535	555676
	2	1	1545	552971
	2	1	1555	550123
	2	1	1565	547137
	2	1	1575	544019
	2	1	1585	540774
	2	1	1595	537408
	2	1	1605	533925
	2	1	1615	530331
	2	1	1625	526633
	2	1	1635	522835
	2	1	1645	518944
	2	1	1655	514965
	2	1	1665	510903
	2	1	1675	506765
	2	1	1685	502555
	2	1	1695	498279
	2	1	1705	493942
	2	1	1715	489549
	2	1	1725	485105
	2	1	1735	480615
	2	1	1745	476084
	2	1	1755	471515
	2	1	1765	466913
	2	1	1775	462282
	2	1	1785	457625
	2	1	1795	452947
	2	1	1805	448249
	2	1	1815	443535
	2	1	1825	438808
	2	1	1835	43407
	2	1	1845	429323
	2	1	1855	424568
	2	1	1865	419809
	2	1	1875	415045
	2	1	1885	410278
	2	1	1895	405509
	2	1	1905	400739
	2	1	1915	395967
	2	1	1925	391194
	2	1	1935	386419
	2	1	1945	381643
	2	1	1955	376865
	2	1	1965	372085
	2	1	1975	3673
	2	1	1985	362511
	2	1	1995	357716
	2	1	2005	352914
	2	1	2015	348102
	2	1	2025	343281
	2	1	2035	338447
	2	1	2045	333599
	2	1	2055	328736
	2	1	2065	323853
	2	1	2075	318951
	2	1	2085	314026
	2	1	2095	309076
	2	1	2105	304099
	2	1	2115	299091
	2	1	2125	294051
	2	1	2135	288976
	2	1	2145	283864
	2	1	2155	278711
	2	1	2165	273514
	2	1	2175	268272
	2	1	2185	262982
	2	1	2195	25764
	2	1	2205	252244
	2	1	2215	246792
	2	1	2225	241281
	2	1	2235	235708
	2	1	2245	230072
	2	1	2255	224369
	2	1	2265	218599
	2	1	2275	212758
	2	1	2285	206847
	2	1	2295	200864
	2	1	2305	194807
	2	1	2315	188677
	2	1	2325	182474
	2	1	2335	1762
	2	1	2345	169855
	2	1	2355	163442
	2	1	2365	156966
	2	1	2375	150432
	2	1	2385	143847
	2	1	2395	137221
	2	1	2405	130565
	2	1	2415	123895
	2	1	2425	117231
	2	1	2435	110599
	2	1	2445	104031
	2	1	2455	0.975709
	2	1	2465	0.912722
	2	1	2475	0.852066
	2	1	2485	0.794653
	2	1	2495	0.741648

## Sheet: Supp. Fig. 2
	Supplementary Figure 2: STM line profiles
	Upper panel				Lower panel
	Length	App. height			Length	App. height
	(nm)	(nm)			(nm)	(nm)
	0	0.01277			0	0.26298
	0.07492	0.01029			0.07512	0.26196
	0.14983	0.00794			0.15023	0.26125
	0.22475	0.00787			0.22535	0.26092
	0.29966	0.00814			0.30046	0.26259
	0.37458	0.00969			0.37558	0.26272
	0.4495	0.01341			0.4507	0.26187
	0.52441	0.01695			0.52581	0.25856
	0.59933	0.01961			0.60093	0.25539
	0.67425	0.01638			0.67604	0.258
	0.74916	0.01393			0.75116	0.26147
	0.82408	0.01332			0.82627	0.26331
	0.899	0.0124			0.90139	0.26411
	0.97391	0.00835			0.97651	0.26427
	1.04883	0.00465			1.05162	0.26392
	1.12374	0.00437			1.12674	0.26542
	1.19866	0.0056			1.20185	0.26659
	1.27358	0.00708			1.27697	0.26614
	1.34849	0.01154			1.35209	0.26299
	1.42341	0.01266			1.4272	0.26211
	1.49833	0.01528			1.50232	0.26121
	1.57324	0.0159			1.57743	0.26254
	1.64816	0.01095			1.65255	0.26602
	1.72308	0.01371			1.72767	0.27018
	1.79799	0.01259			1.80278	0.2676
	1.87291	0.0113			1.8779	0.26458
	1.94783	0.00794			1.95301	0.26228
	2.02274	0.00516			2.02813	0.26225
	2.09766	0.005			2.10324	0.26272
	2.17257	0.00938			2.17836	0.26281
	2.24749	0.01129			2.25348	0.26022
	2.32241	0.01194			2.32859	0.25593
	2.39732	0.01448			2.40371	0.25467
	2.47224	0.01591			2.47882	0.25573
	2.54716	0.01614			2.55394	0.25932
	2.62207	0.01378			2.62906	0.26174
	2.69699	0.0111			2.70417	0.26278
	2.77191	0.0093			2.77929	0.26234
	2.84682	0.0076			2.8544	0.26257
	2.92174	0.00625			2.92952	0.26189
	2.99665	0.00703			3.00463	0.26117
	3.07157	0.00999			3.07975	0.26173
	3.14649	0.01238			3.15487	0.26071
	3.2214	0.01084			3.22998	0.25814
	3.29632	0.01239			3.3051	0.25827
	3.37124	0.01233			3.38021	0.26064
	3.44615	0.01422			3.45533	0.26343
	3.52107	0.01524			3.53045	0.26537
	3.59599	0.0113			3.60556	0.26413
	3.6709	0.0087			3.68068	0.26207
	3.74582	0.00605			3.75579	0.26102
	3.82073	0.00399			3.83091	0.26243
	3.89565	0.00409			3.90603	0.26147
	3.97057	0.00937			3.98114	0.26062
	4.04548	0.01424			4.05626	0.26029
	4.1204	0.01395			4.13137	0.25909
	4.19532	0.01271			4.20649	0.25759
	4.27023	0.01349			4.2816	0.25983
	4.34515	0.01451			4.35672	0.26258
	4.42007	0.01313			4.43184	0.26434
	4.49498	0.01092			4.50695	0.2652
	4.5699	0.00757			4.58207	0.26302
	4.64482	0.00334			4.65718	0.26085
	4.71973	0.00495			4.7323	0.26125
	4.79465	0.00606			4.80742	0.26296
	4.86956	0.00952			4.88253	0.26289
	4.94448	0.01247			4.95765	0.2606
	5.0194	0.01441			5.03276	0.25715
	5.09431	0.01544			5.10788	0.25586
	5.16923	0.01374			5.183	0.25941
	5.24415	0.0142			5.25811	0.26298
	5.31906	0.01529			5.33323	0.26337
	5.39398	0.01321			5.40834	0.26247
	5.4689	0.01019			5.48346	0.2606
	5.54381	0.00566			5.55857	0.25933
	5.61873	0.00439			5.63369	0.26114
	5.69364	0.00644			5.70881	0.26219
	5.76856	0.00933			5.78392	0.26237
	5.84348	0.01206			5.85904	0.26112
	5.91839	0.01259			5.93415	0.25758
	5.99331	0.01366			6.00927	0.25735
	6.06823	0.01587			6.08439	0.25972
	6.14314	0.01531			6.1595	0.26264
	6.21806	0.01494			6.23462	0.26487
	6.29298	0.01227			6.30973	0.26145
	6.36789	0.00888			6.38485	0.2585
	6.44281	0.00646			6.45996	0.25772
	6.51772	0.006			6.53508	0.25991
	6.59264	0.00888			6.6102	0.26048
	6.66756	0.01182			6.68531	0.26066
	6.74247	0.01429			6.76043	0.25997
	6.81739	0.0167			6.83554	0.25761
	6.89231	0.01693			6.91066	0.25468
	6.96722	0.01741			6.98578	0.2564
	7.04214	0.0157			7.06089	0.26073
	7.11706	0.01526			7.13601	0.26249
	7.19197	0.01328			7.21112	0.26095
	7.26689	0.01036			7.28624	0.25564
	7.34181	0.00953			7.36136	0.25704
	7.41672	0.00738			7.43647	0.25887
	7.49164	0.0088			7.51159	0.26063
	7.56655	0.01111			7.5867	0.26078
	7.64147	0.01268			7.66182	0.26097
	7.71639	0.01746			7.73693	0.25612
	7.7913	0.01591			7.81205	0.25616
	7.86622	0.01776			7.88717	0.26013
	7.94114	0.01959			7.96228	0.26301
	8.01605	0.01872			8.0374	0.26317
	8.09097	0.01953			8.11251	0.26142
	8.16589	0.01824			8.18763	0.25956
	8.2408	0.02162			8.26275	0.25867
	8.31572	0.02818			8.33786	0.26034
	8.39064	0.03152			8.41298	0.2621
	8.46555	0.03239			8.48809	0.26299
	8.54047	0.02973			8.56321	0.26425
	8.61538	0.02758			8.63832	0.26666
	8.6903	0.02646			8.71344	0.26879
	8.76522	0.02577			8.78856	0.27749
	8.84013	0.0233			8.86367	0.28237
	8.91505	0.02718			8.93879	0.28224
	8.98997	0.03151			9.0139	0.27958
	9.06488	0.03258			9.08902	0.27518
	9.1398	0.03083			9.16414	0.26963
	9.21472	0.03189			9.23925	0.26675
	9.28963	0.0313			9.31437	0.26591
	9.36455	0.03003			9.38948	0.26602
	9.43946	0.02806			9.4646	0.26705
	9.51438	0.0278			9.53972	0.26618
	9.5893	0.03359			9.61483	0.26575
	9.66421	0.02975			9.68995	0.26573
	9.73913	0.02787			9.76506	0.26674
	9.81405	0.02811			9.84018	0.26679
	9.88896	0.02931			9.91529	0.26674
	9.96388	0.02865			9.99041	0.26596
	10.0388	0.02909			10.0655	0.2653
	10.1137	0.02883			10.1406	0.2653
	10.1886	0.02973			10.2158	0.26521
	10.2635	0.03135			10.2909	0.26547
	10.3385	0.03266			10.366	0.26525
	10.4134	0.03281			10.4411	0.26409
	10.4883	0.03231			10.5162	0.26419
	10.5632	0.03146			10.5913	0.26512
	10.6381	0.03232			10.6664	0.26507
	10.713	0.03847			10.7416	0.26473
	10.788	0.03552			10.8167	0.26406
	10.8629	0.03572			10.8918	0.26505
	10.9378	0.03484			10.9669	0.26498
	11.0127	0.03253			11.042	0.26459
	11.0876	0.03108			11.1172	0.2647
	11.1625	0.03276			11.1923	0.26491
	11.2375	0.03269			11.2674	0.26704
	11.3124	0.03183			11.3425	0.26762
	11.3873	0.03147			11.4176	0.2672
	11.4622	0.03114			11.4927	0.26456
	11.5371	0.03339			11.5678	0.26498
	11.612	0.03381			11.643	0.26564
	11.687	0.03442			11.7181	0.26597
	11.7619	0.034			11.7932	0.26513
	11.8368	0.03293			11.8683	0.26502
	11.9117	0.03312			11.9434	0.2659
	11.9866	0.0323			12.0185	0.26679
	12.0615	0.03201			12.0937	0.26646
	12.1364	0.03166			12.1688	0.26542
	12.2114	0.033			12.2439	0.26557
	12.2863	0.03391			12.319	0.26757
	12.3612	0.03277			12.3941	0.2682
	12.4361	0.03283			12.4692	0.26762
	12.511	0.03302			12.5443	0.26688
	12.586	0.03422			12.6195	0.26631
	12.6609	0.03589			12.6946	0.26616
	12.7358	0.03357			12.7697	0.26648
	12.8107	0.03237			12.8448	0.26607
	12.8856	0.0334			12.9199	0.26626
	12.9605	0.03203			12.9951	0.26652
	13.0355	0.03314			13.0702	0.26691
	13.1104	0.03339			13.1453	0.26744
	13.1853	0.03385			13.2204	0.26783
	13.2602	0.03354			13.2955	0.26548
	13.3351	0.0297			13.3706	0.2654
	13.41	0.03258			13.4457	0.26577
	13.4849	0.03345			13.5209	0.26609
	13.5599	0.0333			13.596	0.26625
	13.6348	0.03301			13.6711	0.26636
	13.7097	0.03319			13.7462	0.26669
	13.7846	0.03436			13.8213	0.26682
	13.8595	0.03403			13.8964	0.26661
	13.9345	0.03166			13.9716	0.2662
	14.0094	0.03056			14.0467	0.26876
	14.0843	0.03159			14.1218	0.2684
	14.1592	0.03268			14.1969	0.26767
	14.2341	0.0321			14.272	0.26908
	14.309	0.03158			14.3471	0.26865
	14.384	0.03161			14.4223	0.26718
	14.4589	0.03162			14.4974	0.26623
	14.5338	0.03202			14.5725	0.26583
	14.6087	0.03133			14.6476	0.26562
	14.6836	0.02991			14.7227	0.26563
	14.7585	0.02895			14.7978	0.26591
	14.8334	0.02941			14.8729	0.2665
	14.9084	0.0275			14.9481	0.26707
	14.9833	0.02924			15.0232	0.26712
	15.0582	0.02841			15.0983	0.2663
	15.1331	0.02724			15.1734	0.2676
	15.208	0.02944			15.2485	0.26926
	15.2829	0.03306			15.3236	0.27138
	15.3579	0.03587			15.3987	0.27358
	15.4328	0.03597			15.4739	0.27494
	15.5077	0.03344			15.549	0.27651
	15.5826	0.03177			15.6241	0.27603
	15.6575	0.02876			15.6992	0.27218
	15.7324	0.03245			15.7743	0.27171
	15.8074	0.035			15.8494	0.27127
	15.8823	0.03649			15.9246	0.27023
	15.9572	0.0373			15.9997	0.26934
	16.0321	0.03397			16.0748	0.26958
	16.107	0.03308			16.1499	0.26875
	16.1819	0.03398			16.225	0.26864
	16.2569	0.03416			16.3001	0.26903
	16.3318	0.03138			16.3753	0.26861
	16.4067	0.0318			16.4504	0.26757
	16.4816	0.03158			16.5255	0.26719
	16.5565	0.03206			16.6006	0.26684
	16.6314	0.03235			16.6757	0.26653
	16.7064	0.03194			16.7508	0.26633
	16.7813	0.03133			16.826	0.26656
	16.8562	0.03054			16.9011	0.26763
	16.9311	0.02861			16.9762	0.26753
	17.006	0.02683			17.0513	0.26732
	17.0809	0.02925			17.1264	0.26823
	17.1559	0.03387			17.2015	0.26901
	17.2308	0.03075			17.2767	0.26929
	17.3057	0.02964			17.3518	0.26986
	17.3806	0.02949			17.4269	0.2712
	17.4555	0.02928			17.502	0.27304
	17.5304	0.03648			17.5771	0.27522
	17.6054	0.03607			17.6522	0.27514
	17.6803	0.0364			17.7274	0.27342
	17.7552	0.03754			17.8025	0.27152
	17.8301	0.03745			17.8776	0.27256
	17.905	0.03542			17.9527	0.27235
	17.9799	0.03487			18.0278	0.27345
	18.0548	0.03371			18.1029	0.27576
	18.1298	0.03155			18.178	0.27767
	18.2047	0.03069			18.2532	0.27777
	18.2796	0.03252			18.3283	0.27772
	18.3545	0.03361			18.4034	0.27622
	18.4294	0.03407			18.4785	0.27294
	18.5043	0.03452			18.5536	0.2715
	18.5793	0.0336			18.6287	0.26946
	18.6542	0.03532			18.7038	0.26927
	18.7291	0.03389			18.779	0.26947
	18.804	0.0331			18.8541	0.26789
	18.8789	0.03265			18.9292	0.26839
	18.9538	0.03227			19.0043	0.26841
	19.0288	0.03196			19.0794	0.26804
	19.1037	0.03115			19.1546	0.26733
	19.1786	0.03298			19.2297	0.26766
	19.2535	0.03388			19.3048	0.26771
	19.3284	0.03231			19.3799	0.26786
	19.4033	0.03221			19.455	0.2681
	19.4783	0.03182			19.5301	0.26828
	19.5532	0.03151			19.6052	0.2691
	19.6281	0.0308			19.6804	0.2684
	19.703	0.0308			19.7555	0.26808
	19.7779	0.02985			19.8306	0.26749
	19.8528	0.03028			19.9057	0.26664
	19.9278	0.02972			19.9808	0.26806
	20.0027	0.02897			20.0559	0.2678
	20.0776	0.02917			20.131	0.26781
	20.1525	0.02965			20.2062	0.26708
	20.2274	0.02862			20.2813	0.2662
	20.3023	0.0269			20.3564	0.26582
	20.3773	0.02537			20.4315	0.26695
	20.4522	0.02423			20.5066	0.26718
	20.5271	0.02424			20.5817	0.26588
	20.602	0.02221			20.6569	0.26648
	20.6769	0.02164			20.732	0.26715
	20.7518	0.02363			20.8071	0.26754
	20.8268	0.02594			20.8822	0.26808
	20.9017	0.02548			20.9573	0.26881
	20.9766	0.02447			21.0324	0.27002
	21.0515	0.02538			21.1076	0.27083
	21.1264	0.0233			21.1827	0.27034
	21.2013	0.01591			21.2578	0.27015
	21.2763	0.01165			21.3329	0.26918
	21.3512	0.00821			21.408	0.27142
	21.4261	0.00466			21.4831	0.27212
	21.501	0.00486			21.5583	0.27189
	21.5759	0.00935			21.6334	0.27201
	21.6508	0.01308			21.7085	0.27068
	21.7258	0.01651			21.7836	0.26953
	21.8007	0.01713			21.8587	0.26578
	21.8756	0.01617			21.9338	0.26116
	21.9505	0.01287			22.0089	0.25885
	22.0254	0.0088			22.0841	0.25978
	22.1003	0.0057			22.1592	0.2589
	22.1752	0.00686			22.2343	0.2576
	22.2502	0.00771			22.3094	0.25608
	22.3251	0.00598			22.3845	0.25908
	22.4	0.00845			22.4596	0.26426
	22.4749	0.00969			22.5348	0.26393
	22.5498	0.01174			22.6099	0.26278
	22.6247	0.0127			22.685	0.26121
	22.6997	0.01383			22.7601	0.2598
	22.7746	0.01463			22.8352	0.26056
	22.8495	0.01151			22.9103	0.26161
	22.9244	0.00786			22.9855	0.26157
	22.9993	0.00425			23.0606	0.25975
	23.0742	0.00333			23.1357	0.25776
	23.1492	0.00497			23.2108	0.25781
	23.2241	0.00642			23.2859	0.25927
	23.299	0.00987			23.361	0.261
	23.3739	0.01189			23.4362	0.26176
	23.4488	0.01493			23.5113	0.26097
	23.5237	0.01767			23.5864	0.26058
	23.5987	0.01397			23.6615	0.26091
	23.6736	0.01427			23.7366	0.26134
	23.7485	0.01386			23.8117	0.26382
	23.8234	0.01214			23.8868	0.26387
	23.8983	0.00848			23.962	0.26191
	23.9732	0.00688			24.0371	0.25895
	24.0482	0.00803			24.1122	0.25739
	24.1231	0.0104			24.1873	0.25953
	24.198	0.01315			24.2624	0.26004
	24.2729	0.01209			24.3375	0.25989
	24.3478	0.01364			24.4127	0.2602
	24.4227	0.01325			24.4878	0.26049
	24.4977	0.01193			24.5629	0.26136
	24.5726	0.00923			24.638	0.26182
	24.6475	0.01036			24.7131	0.26314

## Sheet: Supp. Fig. 6
	Supplementary Figure 6: PDOS calculations
	E-EF	Si	Ag surface	Ag substrate
	(eV)	PDOS (states/eV.atom)
	-11.8243	8.7125e-06	1.38e-06	3.80952e-07
	-11.8143	1.375e-05	2.18e-06	6.03175e-07
	-11.8043	2.1625e-05	3.42e-06	9.46032e-07
	-11.7943	3.35e-05	5.3e-06	1.46508e-06
	-11.7843	5.15e-05	8.15e-06	2.25397e-06
	-11.7743	7.825e-05	1.24e-05	3.4127e-06
	-11.7643	0.000117625	1.865e-05	5.14286e-06
	-11.7543	0.000175	2.775e-05	7.63492e-06
	-11.7443	0.0002575	4.095e-05	1.1254e-05
	-11.7343	0.00037625	5.95e-05	1.63492e-05
	-11.7243	0.00054375	8.6e-05	2.36508e-05
	-11.7143	0.00077625	0.0001235	3.38095e-05
	-11.7043	0.0010975	0.0001745	4.77778e-05
	-11.6943	0.0015375	0.0002445	6.68254e-05
	-11.6843	0.002125	0.0003385	9.25397e-05
	-11.6743	0.0029125	0.000464	0.000126984
	-11.6643	0.0039625	0.00063	0.000171429
	-11.6543	0.005325	0.00085	0.000231746
	-11.6443	0.0070875	0.00113	0.000307937
	-11.6343	0.009325	0.00149	0.000404762
	-11.6243	0.0121875	0.001945	0.000528571
	-11.6143	0.01575	0.00251	0.00068254
	-11.6043	0.020125	0.003215	0.000871429
	-11.5943	0.0255	0.00407	0.00110317
	-11.5843	0.031875	0.0051	0.00138254
	-11.5743	0.039625	0.00635	0.00171429
	-11.5643	0.04875	0.0078	0.00211111
	-11.5543	0.059375	0.0095	0.00255556
	-11.5443	0.0715	0.01145	0.00309524
	-11.5343	0.0855	0.0137	0.00368254
	-11.5243	0.10125	0.0162	0.00434921
	-11.5143	0.1185	0.01895	0.00511111
	-11.5043	0.1375	0.02205	0.00592063
	-11.4943	0.15875	0.0254	0.00680952
	-11.4843	0.18	0.02895	0.0077619
	-11.4743	0.20375	0.03265	0.0087619
	-11.4643	0.22875	0.0366	0.00979365
	-11.4543	0.25375	0.04065	0.010873
	-11.4443	0.27875	0.0446	0.0119524
	-11.4343	0.305	0.04875	0.0130317
	-11.4243	0.33	0.0525	0.0140794
	-11.4143	0.35375	0.0565	0.0150952
	-11.4043	0.3775	0.06	0.0160317
	-11.3943	0.39875	0.0635	0.0169841
	-11.3843	0.41875	0.0665	0.0177778
	-11.3743	0.43625	0.0695	0.0184127
	-11.3643	0.45125	0.0715	0.0190476
	-11.3543	0.46375	0.0735	0.0195238
	-11.3443	0.475	0.075	0.02
	-11.3343	0.4825	0.076	0.0203175
	-11.3243	0.4875	0.077	0.0204762
	-11.3143	0.49125	0.077	0.0204762
	-11.3043	0.49125	0.077	0.0204762
	-11.2943	0.49	0.0765	0.0204762
	-11.2843	0.48625	0.076	0.0201587
	-11.2743	0.4825	0.075	0.02
	-11.2643	0.47625	0.0735	0.0196825
	-11.2543	0.46875	0.0725	0.0193651
	-11.2443	0.46125	0.0705	0.0188889
	-11.2343	0.45125	0.069	0.0184127
	-11.2243	0.44125	0.067	0.0179365
	-11.2143	0.43125	0.065	0.0174603
	-11.2043	0.42	0.063	0.0169841
	-11.1943	0.4075	0.061	0.0165079
	-11.1843	0.395	0.059	0.015873
	-11.1743	0.38125	0.0565	0.0153016
	-11.1643	0.3675	0.0545	0.0146984
	-11.1543	0.3525	0.052	0.0140635
	-11.1443	0.3375	0.04945	0.0134127
	-11.1343	0.32125	0.04685	0.0127302
	-11.1243	0.30375	0.04425	0.0120317
	-11.1143	0.28625	0.04155	0.0113175
	-11.1043	0.26875	0.03885	0.0106032
	-11.0943	0.25	0.0361	0.00985714
	-11.0843	0.2325	0.0333	0.00912698
	-11.0743	0.21375	0.0306	0.00838095
	-11.0643	0.195	0.02795	0.00765079
	-11.0543	0.1775	0.02535	0.00693651
	-11.0443	0.16	0.0228	0.00625397
	-11.0343	0.14375	0.02045	0.00560317
	-11.0243	0.1275	0.0182	0.00498413
	-11.0143	0.113375	0.0161	0.0044127
	-11.0043	0.1	0.0142	0.00387302
	-10.9943	0.088	0.0125	0.0034127
	-10.9843	0.077625	0.01105	0.00298413
	-10.9743	0.068625	0.0098	0.00261905
	-10.9643	0.061125	0.00875	0.00233333
	-10.9543	0.05525	0.008	0.00207937
	-10.9443	0.050875	0.00745	0.00190476
	-10.9343	0.04825	0.0071	0.00177778
	-10.9243	0.047125	0.00705	0.00171429
	-10.9143	0.047625	0.0072	0.00171429
	-10.9043	0.0495	0.00755	0.0017619
	-10.8943	0.052875	0.00815	0.00185714
	-10.8843	0.05775	0.00895	0.00201587
	-10.8743	0.06375	0.00995	0.00220635
	-10.8643	0.070875	0.01115	0.00244444
	-10.8543	0.07925	0.01245	0.00273016
	-10.8443	0.0885	0.01395	0.00303175
	-10.8343	0.0985	0.01555	0.00336508
	-10.8243	0.109125	0.01725	0.00373016
	-10.8143	0.120375	0.019	0.00409524
	-10.8043	0.13125	0.0208	0.00447619
	-10.7943	0.14375	0.02265	0.00487302
	-10.7843	0.155	0.02445	0.00525397
	-10.7743	0.16625	0.0262	0.00561905
	-10.7643	0.17625	0.02785	0.00596825
	-10.7543	0.18625	0.0294	0.00630159
	-10.7443	0.195	0.0308	0.00660317
	-10.7343	0.20375	0.03215	0.00687302
	-10.7243	0.21125	0.0333	0.00709524
	-10.7143	0.2175	0.0342	0.00730159
	-10.7043	0.2225	0.03495	0.00746032
	-10.6943	0.22625	0.03555	0.0075873
	-10.6843	0.22875	0.03595	0.00766667
	-10.6743	0.23125	0.0362	0.00771429
	-10.6643	0.2325	0.03625	0.00773016
	-10.6543	0.23125	0.03625	0.00771429
	-10.6443	0.23125	0.036	0.00766667
	-10.6343	0.23	0.03575	0.00760317
	-10.6243	0.2275	0.0354	0.00750794
	-10.6143	0.225	0.03495	0.0074127
	-10.6043	0.2225	0.0344	0.00730159
	-10.5943	0.21875	0.03385	0.0071746
	-10.5843	0.215	0.03325	0.00704762
	-10.5743	0.2125	0.0327	0.00692063
	-10.5643	0.20875	0.0321	0.00679365
	-10.5543	0.205	0.03155	0.00666667
	-10.5443	0.2025	0.031	0.00653968
	-10.5343	0.19875	0.0305	0.0064127
	-10.5243	0.19625	0.03	0.00631746
	-10.5143	0.19375	0.02955	0.00620635
	-10.5043	0.19125	0.0291	0.00609524
	-10.4943	0.18875	0.0287	0.006
	-10.4843	0.18625	0.0283	0.00590476
	-10.4743	0.18375	0.0279	0.0058254
	-10.4643	0.18125	0.0276	0.00574603
	-10.4543	0.18	0.02735	0.00566667
	-10.4443	0.1775	0.02705	0.00560317
	-10.4343	0.17625	0.02675	0.00552381
	-10.4243	0.175	0.0266	0.00547619
	-10.4143	0.17375	0.02635	0.0054127
	-10.4043	0.1725	0.02615	0.00534921
	-10.3943	0.17125	0.02595	0.00530159
	-10.3843	0.17	0.0258	0.00525397
	-10.3743	0.16875	0.02565	0.00520635
	-10.3643	0.1675	0.0255	0.00515873
	-10.3543	0.16625	0.02535	0.00511111
	-10.3443	0.16625	0.02525	0.00507937
	-10.3343	0.165	0.0251	0.00503175
	-10.3243	0.16375	0.02505	0.005
	-10.3143	0.1625	0.025	0.00495238
	-10.3043	0.1625	0.02485	0.00492063
	-10.2943	0.16125	0.0248	0.00488889
	-10.2843	0.16125	0.02475	0.00485714
	-10.2743	0.16	0.02465	0.0048254
	-10.2643	0.16	0.0247	0.00479365
	-10.2543	0.15875	0.0246	0.0047619
	-10.2443	0.15875	0.0246	0.00473016
	-10.2343	0.1575	0.0246	0.00471429
	-10.2243	0.1575	0.0246	0.00468254
	-10.2143	0.1575	0.02465	0.00466667
	-10.2043	0.15625	0.0247	0.00463492
	-10.1943	0.15625	0.0247	0.00461905
	-10.1843	0.15625	0.0247	0.00460317
	-10.1743	0.15625	0.0248	0.0045873
	-10.1643	0.15625	0.02485	0.00457143
	-10.1543	0.155	0.02495	0.00455556
	-10.1443	0.155	0.0251	0.00453968
	-10.1343	0.155	0.0252	0.00452381
	-10.1243	0.15625	0.02535	0.00452381
	-10.1143	0.15625	0.0256	0.00450794
	-10.1043	0.15625	0.02575	0.00450794
	-10.0943	0.15625	0.026	0.00450794
	-10.0843	0.15625	0.02625	0.00450794
	-10.0743	0.1575	0.02655	0.00450794
	-10.0643	0.1575	0.02685	0.00452381
	-10.0543	0.15875	0.0272	0.00452381
	-10.0443	0.16	0.0276	0.00453968
	-10.0343	0.16	0.02805	0.00455556
	-10.0243	0.16125	0.0285	0.00457143
	-10.0143	0.1625	0.02905	0.00460317
	-10.0043	0.16375	0.0296	0.00461905
	-9.9943	0.165	0.03025	0.00465079
	-9.9843	0.16625	0.0309	0.00468254
	-9.9743	0.1675	0.03165	0.00471429
	-9.9643	0.16875	0.0324	0.00474603
	-9.9543	0.17125	0.0333	0.00479365
	-9.9443	0.1725	0.03425	0.00484127
	-9.9343	0.17375	0.03535	0.00488889
	-9.9243	0.17625	0.03665	0.00495238
	-9.9143	0.1775	0.038	0.00503175
	-9.9043	0.18	0.0397	0.00511111
	-9.8943	0.18375	0.04155	0.00520635
	-9.8843	0.18625	0.04375	0.00533333
	-9.8743	0.19	0.04625	0.00547619
	-9.8643	0.195	0.04915	0.00565079
	-9.8543	0.2	0.0525	0.00584127
	-9.8443	0.20625	0.0565	0.00609524
	-9.8343	0.21375	0.061	0.00636508
	-9.8243	0.2225	0.066	0.00669841
	-9.8143	0.2325	0.0715	0.00707937
	-9.8043	0.24375	0.0775	0.00749206
	-9.7943	0.25625	0.0845	0.00798413
	-9.7843	0.27125	0.092	0.00850794
	-9.7743	0.2875	0.1005	0.00909524
	-9.7643	0.305	0.109	0.00974603
	-9.7543	0.32375	0.118	0.0104286
	-9.7443	0.345	0.128	0.0111587
	-9.7343	0.3675	0.138	0.0119206
	-9.7243	0.39	0.148	0.0126984
	-9.7143	0.41375	0.1585	0.0135079
	-9.7043	0.4375	0.1685	0.0143333
	-9.6943	0.4625	0.1785	0.015127
	-9.6843	0.48625	0.188	0.015873
	-9.6743	0.51	0.197	0.0166667
	-9.6643	0.5325	0.2055	0.0174603
	-9.6543	0.555	0.213	0.0180952
	-9.6443	0.575	0.2195	0.0187302
	-9.6343	0.5925	0.225	0.0192063
	-9.6243	0.60875	0.2295	0.0196825
	-9.6143	0.6225	0.2325	0.02
	-9.6043	0.6325	0.2345	0.0203175
	-9.5943	0.64125	0.235	0.0206349
	-9.5843	0.64625	0.2335	0.0206349
	-9.5743	0.64875	0.2315	0.0206349
	-9.5643	0.6475	0.228	0.0204762
	-9.5543	0.6425	0.223	0.0203175
	-9.5443	0.63625	0.217	0.02
	-9.5343	0.62625	0.2095	0.0196825
	-9.5243	0.6125	0.2015	0.0192063
	-9.5143	0.5975	0.192	0.0185714
	-9.5043	0.57875	0.1825	0.0179365
	-9.4943	0.56	0.172	0.0173016
	-9.4843	0.5375	0.161	0.0166667
	-9.4743	0.515	0.1495	0.0158095
	-9.4643	0.49	0.1385	0.0150159
	-9.4543	0.465	0.127	0.0142063
	-9.4443	0.44	0.116	0.0133968
	-9.4343	0.415	0.105	0.0125714
	-9.4243	0.38875	0.095	0.0117778
	-9.4143	0.365	0.085	0.011
	-9.4043	0.34125	0.076	0.0102381
	-9.3943	0.31875	0.0675	0.00952381
	-9.3843	0.2975	0.0595	0.00885714
	-9.3743	0.2775	0.0525	0.0082381
	-9.3643	0.25875	0.0463	0.00766667
	-9.3543	0.24125	0.0406	0.00714286
	-9.3443	0.22625	0.03575	0.00666667
	-9.3343	0.2125	0.03155	0.0062381
	-9.3243	0.2	0.0279	0.00587302
	-9.3143	0.19	0.0248	0.00552381
	-9.3043	0.18	0.02225	0.0052381
	-9.2943	0.17125	0.0202	0.00498413
	-9.2843	0.16375	0.01845	0.00477778
	-9.2743	0.15875	0.0171	0.0045873
	-9.2643	0.1525	0.01605	0.00442857
	-9.2543	0.14875	0.0153	0.00430159
	-9.2443	0.145	0.01475	0.00419048
	-9.2343	0.14125	0.0144	0.00409524
	-9.2243	0.14	0.01425	0.00403175
	-9.2143	0.1375	0.01425	0.00396825
	-9.2043	0.13625	0.0144	0.00392063
	-9.1943	0.135	0.0147	0.00390476
	-9.1843	0.13375	0.01515	0.00387302
	-9.1743	0.13375	0.01575	0.00387302
	-9.1643	0.13375	0.01655	0.00387302
	-9.1543	0.13375	0.0176	0.00390476
	-9.1443	0.13375	0.01885	0.00393651
	-9.1343	0.135	0.02035	0.00398413
	-9.1243	0.13625	0.0222	0.00403175
	-9.1143	0.13875	0.02435	0.00411111
	-9.1043	0.14125	0.0269	0.00420635
	-9.0943	0.14375	0.02985	0.00433333
	-9.0843	0.1475	0.0332	0.00447619
	-9.0743	0.1525	0.03715	0.00463492
	-9.0643	0.1575	0.04155	0.00480952
	-9.0543	0.16375	0.04645	0.00503175
	-9.0443	0.17	0.052	0.00526984
	-9.0343	0.1775	0.058	0.00552381
	-9.0243	0.185	0.0645	0.00580952
	-9.0143	0.19375	0.072	0.00611111
	-9.0043	0.2025	0.0795	0.00644444
	-8.9943	0.2125	0.0875	0.00680952
	-8.9843	0.22375	0.096	0.0071746
	-8.9743	0.23375	0.1045	0.00755556
	-8.9643	0.245	0.1135	0.00795238
	-8.9543	0.2575	0.123	0.00836508
	-8.9443	0.26875	0.1325	0.00877778
	-8.9343	0.28	0.142	0.00919048
	-8.9243	0.2925	0.151	0.00960317
	-8.9143	0.30375	0.1605	0.0100159
	-8.9043	0.315	0.1695	0.0104127
	-8.8943	0.32625	0.1785	0.0107937
	-8.8843	0.3375	0.187	0.0111587
	-8.8743	0.34875	0.195	0.0115238
	-8.8643	0.35875	0.203	0.011873
	-8.8543	0.36875	0.21	0.0121905
	-8.8443	0.3775	0.2175	0.0125079
	-8.8343	0.38625	0.2235	0.0127778
	-8.8243	0.395	0.23	0.0130476
	-8.8143	0.4025	0.235	0.0133016
	-8.8043	0.41	0.24	0.0135238
	-8.7943	0.41625	0.2445	0.0137302
	-8.7843	0.4225	0.2485	0.0139206
	-8.7743	0.4275	0.252	0.0140952
	-8.7643	0.43375	0.255	0.014254
	-8.7543	0.4375	0.257	0.0143968
	-8.7443	0.4425	0.259	0.0145079
	-8.7343	0.44625	0.261	0.014619
	-8.7243	0.45	0.262	0.0147143
	-8.7143	0.4525	0.2625	0.0147778
	-8.7043	0.455	0.263	0.0148413
	-8.6943	0.4575	0.2625	0.0148889
	-8.6843	0.45875	0.2615	0.0149206
	-8.6743	0.46125	0.2605	0.0149365
	-8.6643	0.46125	0.259	0.0149524
	-8.6543	0.4625	0.2575	0.0149524
	-8.6443	0.46125	0.255	0.0149206
	-8.6343	0.46125	0.252	0.0148889
	-8.6243	0.46	0.25	0.0148254
	-8.6143	0.45875	0.2465	0.0147619
	-8.6043	0.45625	0.243	0.0146667
	-8.5943	0.4525	0.239	0.0145714
	-8.5843	0.44875	0.235	0.0144444
	-8.5743	0.445	0.23	0.0142857
	-8.5643	0.43875	0.225	0.0141111
	-8.5543	0.43375	0.2195	0.0139206
	-8.5443	0.42625	0.214	0.0136825
	-8.5343	0.41875	0.2075	0.0134444
	-8.5243	0.40875	0.201	0.0131746
	-8.5143	0.4	0.194	0.012873
	-8.5043	0.39	0.1865	0.0125556
	-8.4943	0.37875	0.179	0.0122063
	-8.4843	0.36625	0.171	0.0118413
	-8.4743	0.35375	0.163	0.0114603
	-8.4643	0.34125	0.1545	0.0110794
	-8.4543	0.3275	0.146	0.0106825
	-8.4443	0.315	0.1375	0.0102698
	-8.4343	0.3	0.129	0.00985714
	-8.4243	0.2875	0.1205	0.00946032
	-8.4143	0.27375	0.1125	0.00906349
	-8.4043	0.26125	0.1045	0.00866667
	-8.3943	0.2475	0.097	0.00830159
	-8.3843	0.23625	0.0895	0.00795238
	-8.3743	0.225	0.0825	0.00761905
	-8.3643	0.21375	0.0765	0.00731746
	-8.3543	0.20375	0.0705	0.00703175
	-8.3443	0.195	0.065	0.00677778
	-8.3343	0.18625	0.06	0.00655556
	-8.3243	0.17875	0.0555	0.00636508
	-8.3143	0.1725	0.0515	0.00620635
	-8.3043	0.1675	0.04815	0.00607937
	-8.2943	0.1625	0.04525	0.00598413
	-8.2843	0.15875	0.0427	0.00590476
	-8.2743	0.155	0.04055	0.00585714
	-8.2643	0.1525	0.0387	0.0058254
	-8.2543	0.15	0.03715	0.0058254
	-8.2443	0.1475	0.03595	0.00584127
	-8.2343	0.14625	0.03495	0.00587302
	-8.2243	0.145	0.03405	0.00592063
	-8.2143	0.14375	0.03325	0.00598413
	-8.2043	0.14125	0.0325	0.00607937
	-8.1943	0.14	0.03185	0.00619048
	-8.1843	0.13875	0.0312	0.00631746
	-8.1743	0.13625	0.03045	0.00647619
	-8.1643	0.13375	0.02975	0.00666667
	-8.1543	0.13125	0.029	0.00688889
	-8.1443	0.1275	0.0282	0.0071746
	-8.1343	0.124375	0.02735	0.00750794
	-8.1243	0.1205	0.02645	0.00788889
	-8.1143	0.11625	0.02555	0.00834921
	-8.1043	0.111625	0.0246	0.00888889
	-8.0943	0.106875	0.0237	0.00950794
	-8.0843	0.10175	0.02285	0.0102222
	-8.0743	0.096625	0.022	0.0110476
	-8.0643	0.091375	0.0213	0.0119524
	-8.0543	0.086125	0.02065	0.0129683
	-8.0443	0.081125	0.0202	0.0141111
	-8.0343	0.07625	0.01995	0.0153175
	-8.0243	0.071625	0.01985	0.0166667
	-8.0143	0.067375	0.02005	0.0180952
	-8.0043	0.063625	0.0204	0.0195238
	-7.9943	0.0605	0.0211	0.0211111
	-7.9843	0.05775	0.02205	0.0226984
	-7.9743	0.055625	0.0232	0.0242857
	-7.9643	0.054125	0.02475	0.025873
	-7.9543	0.05325	0.0265	0.0274603
	-7.9443	0.053	0.0286	0.0290476
	-7.9343	0.053375	0.03095	0.0306349
	-7.9243	0.054375	0.0336	0.0322222
	-7.9143	0.056	0.03645	0.0336508
	-7.9043	0.058125	0.0396	0.0350794
	-7.8943	0.06075	0.043	0.0365079
	-7.8843	0.063875	0.0465	0.037619
	-7.8743	0.0675	0.0505	0.0388889
	-7.8643	0.0715	0.0545	0.04
	-7.8543	0.075875	0.0585	0.0409524
	-7.8443	0.0805	0.0635	0.0419048
	-7.8343	0.085625	0.068	0.0428571
	-7.8243	0.090875	0.0735	0.0436508
	-7.8143	0.0965	0.079	0.0444444
	-7.8043	0.1025	0.0845	0.0452381
	-7.7943	0.108625	0.0905	0.045873
	-7.7843	0.115125	0.097	0.0466667
	-7.7743	0.121875	0.104	0.0473016
	-7.7643	0.12875	0.1115	0.0479365
	-7.7543	0.13625	0.1195	0.0487302
	-7.7443	0.14375	0.1275	0.0493651
	-7.7343	0.15125	0.1365	0.0501587
	-7.7243	0.15875	0.1455	0.0509524
	-7.7143	0.1675	0.1555	0.051746
	-7.7043	0.175	0.165	0.0525397
	-7.6943	0.1825	0.1755	0.0534921
	-7.6843	0.19125	0.186	0.0544444
	-7.6743	0.19875	0.1965	0.0552381
	-7.6643	0.20625	0.2065	0.0561905
	-7.6543	0.2125	0.2165	0.0571429
	-7.6443	0.22	0.227	0.0580952
	-7.6343	0.225	0.2355	0.0590476
	-7.6243	0.23125	0.2445	0.06
	-7.6143	0.235	0.252	0.0607937
	-7.6043	0.24	0.259	0.061746
	-7.5943	0.2425	0.265	0.0625397
	-7.5843	0.245	0.27	0.0633333
	-7.5743	0.24625	0.2735	0.0642857
	-7.5643	0.24625	0.2765	0.0650794
	-7.5543	0.24625	0.2785	0.065873
	-7.5443	0.245	0.279	0.0666667
	-7.5343	0.24375	0.279	0.0674603
	-7.5243	0.24125	0.2785	0.068254
	-7.5143	0.23875	0.277	0.0692063
	-7.5043	0.235	0.2745	0.0701587
	-7.4943	0.23125	0.272	0.0712698
	-7.4843	0.2275	0.2685	0.072381
	-7.4743	0.22375	0.266	0.0736508
	-7.4643	0.22	0.2625	0.0749206
	-7.4543	0.21625	0.259	0.0763492
	-7.4443	0.2125	0.256	0.0777778
	-7.4343	0.20875	0.252	0.0793651
	-7.4243	0.205	0.249	0.0809524
	-7.4143	0.2025	0.246	0.0826984
	-7.4043	0.19875	0.243	0.0846032
	-7.3943	0.19625	0.2405	0.0863492
	-7.3843	0.1925	0.238	0.0880952
	-7.3743	0.19	0.235	0.09
	-7.3643	0.18625	0.232	0.091746
	-7.3543	0.18375	0.2295	0.0934921
	-7.3443	0.18125	0.2275	0.0950794
	-7.3343	0.17875	0.2245	0.0966667
	-7.3243	0.17625	0.2215	0.0980952
	-7.3143	0.1725	0.2185	0.0995238
	-7.3043	0.17	0.216	0.100794
	-7.2943	0.1675	0.2125	0.101905
	-7.2843	0.165	0.2095	0.103016
	-7.2743	0.16125	0.206	0.10381
	-7.2643	0.15875	0.203	0.104762
	-7.2543	0.15625	0.2	0.105397
	-7.2443	0.15375	0.197	0.106032
	-7.2343	0.15125	0.194	0.106667
	-7.2243	0.14875	0.191	0.107143
	-7.2143	0.14625	0.189	0.107619
	-7.2043	0.14375	0.1865	0.108095
	-7.1943	0.1425	0.185	0.108571
	-7.1843	0.14125	0.185	0.109048
	-7.1743	0.14	0.1845	0.109524
	-7.1643	0.14	0.1855	0.11
	-7.1543	0.14	0.187	0.110476
	-7.1443	0.14	0.19	0.111111
	-7.1343	0.14125	0.194	0.111746
	-7.1243	0.14375	0.199	0.112381
	-7.1143	0.14625	0.2055	0.113175
	-7.1043	0.15	0.2135	0.114127
	-7.0943	0.155	0.2235	0.115079
	-7.0843	0.16	0.235	0.11619
	-7.0743	0.16625	0.248	0.11746
	-7.0643	0.17375	0.2635	0.11873
	-7.0543	0.1825	0.2795	0.120159
	-7.0443	0.19125	0.298	0.121746
	-7.0343	0.20125	0.318	0.123492
	-7.0243	0.21125	0.3395	0.125397
	-7.0143	0.2225	0.3625	0.127302
	-7.0043	0.235	0.3865	0.129365
	-6.9943	0.2475	0.412	0.131587
	-6.9843	0.26	0.437	0.133968
	-6.9743	0.2725	0.4625	0.13619
	-6.9643	0.285	0.488	0.138571
	-6.9543	0.2975	0.51	0.141111
	-6.9443	0.30875	0.535	0.143651
	-6.9343	0.32	0.555	0.14619
	-6.9243	0.32875	0.575	0.14873
	-6.9143	0.3375	0.595	0.151111
	-6.9043	0.345	0.61	0.153651
	-6.8943	0.35	0.62	0.156032
	-6.8843	0.355	0.63	0.158571
	-6.8743	0.3575	0.635	0.160317
	-6.8643	0.35875	0.635	0.163492
	-6.8543	0.3575	0.635	0.165079
	-6.8443	0.35625	0.63	0.168254
	-6.8343	0.35375	0.625	0.171429
	-6.8243	0.35	0.62	0.174603
	-6.8143	0.34625	0.61	0.177778
	-6.8043	0.34125	0.6	0.180952
	-6.7943	0.3375	0.59	0.184127
	-6.7843	0.3325	0.58	0.188889
	-6.7743	0.33	0.565	0.193651
	-6.7643	0.32625	0.56	0.198413
	-6.7543	0.325	0.55	0.204762
	-6.7443	0.32375	0.54	0.211111
	-6.7343	0.32375	0.535	0.219048
	-6.7243	0.32625	0.535	0.226984
	-6.7143	0.32875	0.535	0.236508
	-6.7043	0.3325	0.535	0.246032
	-6.6943	0.3375	0.535	0.257143
	-6.6843	0.34375	0.54	0.269841
	-6.6743	0.34875	0.545	0.284127
	-6.6643	0.355	0.555	0.3
	-6.6543	0.3625	0.56	0.315873
	-6.6443	0.3675	0.565	0.334921
	-6.6343	0.37375	0.575	0.353968
	-6.6243	0.3775	0.585	0.37619
	-6.6143	0.38125	0.59	0.4
	-6.6043	0.38375	0.6	0.425397
	-6.5943	0.385	0.605	0.452381
	-6.5843	0.38375	0.61	0.480952
	-6.5743	0.38125	0.615	0.512698
	-6.5643	0.3775	0.62	0.546032
	-6.5543	0.3725	0.62	0.580952
	-6.5443	0.36625	0.625	0.61746
	-6.5343	0.35875	0.625	0.657143
	-6.5243	0.35	0.63	0.696825
	-6.5143	0.34125	0.635	0.739683
	-6.5043	0.3325	0.64	0.78254
	-6.4943	0.3225	0.645	0.826984
	-6.4843	0.31375	0.65	0.873016
	-6.4743	0.305	0.66	0.920635
	-6.4643	0.29625	0.67	0.968254
	-6.4543	0.28875	0.68	1.01746
	-6.4443	0.28125	0.695	1.06667
	-6.4343	0.275	0.71	1.11587
	-6.4243	0.27	0.73	1.16508
	-6.4143	0.26625	0.75	1.21587
	-6.4043	0.2625	0.775	1.26667
	-6.3943	0.26	0.8	1.31746
	-6.3843	0.25875	0.825	1.36825
	-6.3743	0.25875	0.855	1.42063
	-6.3643	0.25875	0.88	1.47143
	-6.3543	0.25875	0.915	1.52381
	-6.3443	0.26	0.945	1.57619
	-6.3343	0.26125	0.98	1.63492
	-6.3243	0.26375	1.015	1.68254
	-6.3143	0.265	1.05	1.73016
	-6.3043	0.2675	1.09	1.79365
	-6.2943	0.27	1.125	1.84127
	-6.2843	0.2725	1.165	1.90476
	-6.2743	0.275	1.2	1.95238
	-6.2643	0.27875	1.245	2
	-6.2543	0.28125	1.285	2.06349
	-6.2443	0.28375	1.325	2.12698
	-6.2343	0.28625	1.365	2.1746
	-6.2243	0.28875	1.4	2.22222
	-6.2143	0.29125	1.445	2.28571
	-6.2043	0.29375	1.485	2.33333
	-6.1943	0.29625	1.525	2.38095
	-6.1843	0.29875	1.565	2.44444
	-6.1743	0.30125	1.605	2.49206
	-6.1643	0.30375	1.645	2.53968
	-6.1543	0.305	1.675	2.5873
	-6.1443	0.3075	1.715	2.61905
	-6.1343	0.30875	1.75	2.66667
	-6.1243	0.31125	1.785	2.69841
	-6.1143	0.3125	1.815	2.73016
	-6.1043	0.31375	1.85	2.7619
	-6.0943	0.315	1.88	2.79365
	-6.0843	0.31625	1.905	2.80952
	-6.0743	0.31625	1.935	2.8254
	-6.0643	0.3175	1.965	2.84127
	-6.0543	0.3175	1.995	2.85714
	-6.0443	0.3175	2.02	2.85714
	-6.0343	0.3175	2.05	2.85714
	-6.0243	0.31875	2.08	2.85714
	-6.0143	0.3175	2.11	2.85714
	-6.0043	0.3175	2.135	2.84127
	-5.9943	0.3175	2.175	2.84127
	-5.9843	0.3175	2.205	2.8254
	-5.9743	0.3175	2.245	2.80952
	-5.9643	0.3175	2.275	2.79365
	-5.9543	0.31875	2.31	2.77778
	-5.9443	0.31875	2.35	2.77778
	-5.9343	0.31875	2.385	2.7619
	-5.9243	0.31875	2.43	2.74603
	-5.9143	0.32	2.47	2.73016
	-5.9043	0.32125	2.51	2.71429
	-5.8943	0.32125	2.55	2.71429
	-5.8843	0.3225	2.6	2.69841
	-5.8743	0.32375	2.635	2.68254
	-5.8643	0.325	2.685	2.68254
	-5.8543	0.3275	2.73	2.68254
	-5.8443	0.32875	2.77	2.66667
	-5.8343	0.33125	2.82	2.66667
	-5.8243	0.3325	2.86	2.65079
	-5.8143	0.335	2.91	2.65079
	-5.8043	0.3375	2.955	2.65079
	-5.7943	0.33875	3.005	2.63492
	-5.7843	0.34125	3.06	2.63492
	-5.7743	0.34375	3.11	2.63492
	-5.7643	0.345	3.17	2.61905
	-5.7543	0.3475	3.225	2.61905
	-5.7443	0.35	3.285	2.60317
	-5.7343	0.35125	3.35	2.60317
	-5.7243	0.35375	3.42	2.5873
	-5.7143	0.355	3.49	2.57143
	-5.7043	0.35625	3.575	2.55556
	-5.6943	0.3575	3.655	2.53968
	-5.6843	0.35875	3.735	2.52381
	-5.6743	0.36125	3.83	2.50794
	-5.6643	0.36125	3.92	2.50794
	-5.6543	0.3625	4.015	2.47619
	-5.6443	0.36375	4.105	2.47619
	-5.6343	0.365	4.205	2.46032
	-5.6243	0.365	4.305	2.44444
	-5.6143	0.36625	4.4	2.42857
	-5.6043	0.3675	4.495	2.4127
	-5.5943	0.3675	4.585	2.39683
	-5.5843	0.36875	4.675	2.38095
	-5.5743	0.37	4.755	2.36508
	-5.5643	0.37125	4.84	2.36508
	-5.5543	0.3725	4.91	2.34921
	-5.5443	0.37375	4.98	2.34921
	-5.5343	0.375	5.05	2.33333
	-5.5243	0.37625	5.1	2.33333
	-5.5143	0.3775	5.15	2.33333
	-5.5043	0.37875	5.2	2.33333
	-5.4943	0.38125	5.2	2.33333
	-5.4843	0.3825	5.25	2.33333
	-5.4743	0.38375	5.25	2.33333
	-5.4643	0.38625	5.3	2.34921
	-5.4543	0.3875	5.3	2.36508
	-5.4443	0.38875	5.35	2.38095
	-5.4343	0.39	5.35	2.39683
	-5.4243	0.39125	5.35	2.4127
	-5.4143	0.3925	5.35	2.42857
	-5.4043	0.3925	5.35	2.44444
	-5.3943	0.39375	5.35	2.46032
	-5.3843	0.39375	5.3	2.49206
	-5.3743	0.395	5.3	2.50794
	-5.3643	0.39375	5.3	2.53968
	-5.3543	0.39375	5.25	2.55556
	-5.3443	0.39375	5.2	2.5873
	-5.3343	0.3925	5.2	2.60317
	-5.3243	0.3925	5.15	2.63492
	-5.3143	0.39125	5.05	2.65079
	-5.3043	0.39	5	2.66667
	-5.2943	0.39	4.935	2.68254
	-5.2843	0.38875	4.86	2.69841
	-5.2743	0.3875	4.765	2.71429
	-5.2643	0.3875	4.675	2.71429
	-5.2543	0.38625	4.58	2.73016
	-5.2443	0.385	4.475	2.73016
	-5.2343	0.385	4.375	2.73016
	-5.2243	0.38375	4.27	2.73016
	-5.2143	0.38375	4.175	2.73016
	-5.2043	0.38375	4.075	2.71429
	-5.1943	0.38375	3.985	2.71429
	-5.1843	0.385	3.905	2.71429
	-5.1743	0.385	3.835	2.69841
	-5.1643	0.38625	3.77	2.69841
	-5.1543	0.38875	3.715	2.68254
	-5.1443	0.39	3.67	2.68254
	-5.1343	0.39125	3.64	2.68254
	-5.1243	0.39375	3.61	2.66667
	-5.1143	0.39625	3.6	2.66667
	-5.1043	0.39875	3.59	2.66667
	-5.0943	0.4	3.59	2.66667
	-5.0843	0.4025	3.595	2.66667
	-5.0743	0.405	3.605	2.66667
	-5.0643	0.4075	3.615	2.68254
	-5.0543	0.41	3.63	2.68254
	-5.0443	0.41125	3.645	2.69841
	-5.0343	0.41375	3.66	2.69841
	-5.0243	0.415	3.67	2.71429
	-5.0143	0.4175	3.68	2.73016
	-5.0043	0.4175	3.68	2.74603
	-4.9943	0.41875	3.68	2.7619
	-4.9843	0.41875	3.675	2.77778
	-4.9743	0.42	3.675	2.80952
	-4.9643	0.42	3.665	2.8254
	-4.9543	0.42	3.66	2.84127
	-4.9443	0.42	3.65	2.87302
	-4.9343	0.41875	3.64	2.90476
	-4.9243	0.41875	3.625	2.92063
	-4.9143	0.41875	3.615	2.95238
	-4.9043	0.4175	3.605	2.98413
	-4.8943	0.4175	3.605	3.01587
	-4.8843	0.4175	3.595	3.04762
	-4.8743	0.4175	3.595	3.07937
	-4.8643	0.41625	3.595	3.11111
	-4.8543	0.41625	3.595	3.14286
	-4.8443	0.41625	3.605	3.19048
	-4.8343	0.41625	3.605	3.22222
	-4.8243	0.4175	3.61	3.25397
	-4.8143	0.4175	3.615	3.30159
	-4.8043	0.4175	3.62	3.33333
	-4.7943	0.4175	3.625	3.38095
	-4.7843	0.41875	3.62	3.4127
	-4.7743	0.41875	3.62	3.44444
	-4.7643	0.42	3.615	3.49206
	-4.7543	0.42125	3.605	3.52381
	-4.7443	0.42125	3.595	3.55556
	-4.7343	0.4225	3.58	3.5873
	-4.7243	0.4225	3.56	3.60317
	-4.7143	0.42375	3.545	3.63492
	-4.7043	0.42375	3.52	3.65079
	-4.6943	0.425	3.5	3.65079
	-4.6843	0.42625	3.47	3.66667
	-4.6743	0.42625	3.45	3.66667
	-4.6643	0.4275	3.42	3.66667
	-4.6543	0.4275	3.39	3.65079
	-4.6443	0.42875	3.36	3.65079
	-4.6343	0.43	3.34	3.61905
	-4.6243	0.43	3.31	3.60317
	-4.6143	0.43	3.29	3.57143
	-4.6043	0.43125	3.26	3.53968
	-4.5943	0.43125	3.235	3.50794
	-4.5843	0.4325	3.215	3.47619
	-4.5743	0.43125	3.195	3.44444
	-4.5643	0.4325	3.175	3.39683
	-4.5543	0.4325	3.155	3.36508
	-4.5443	0.4325	3.135	3.31746
	-4.5343	0.43125	3.12	3.26984
	-4.5243	0.43125	3.105	3.2381
	-4.5143	0.43	3.085	3.19048
	-4.5043	0.43	3.07	3.15873
	-4.4943	0.42875	3.055	3.11111
	-4.4843	0.4275	3.035	3.06349
	-4.4743	0.42625	3.015	3.03175
	-4.4643	0.42375	3	3
	-4.4543	0.4225	2.985	2.95238
	-4.4443	0.42	2.97	2.92063
	-4.4343	0.41875	2.95	2.88889
	-4.4243	0.41625	2.94	2.85714
	-4.4143	0.4125	2.93	2.8254
	-4.4043	0.41	2.915	2.79365
	-4.3943	0.40875	2.91	2.7619
	-4.3843	0.405	2.905	2.73016
	-4.3743	0.4025	2.9	2.71429
	-4.3643	0.40125	2.9	2.68254
	-4.3543	0.39875	2.905	2.66667
	-4.3443	0.39625	2.905	2.63492
	-4.3343	0.39375	2.92	2.61905
	-4.3243	0.3925	2.935	2.60317
	-4.3143	0.39125	2.95	2.5873
	-4.3043	0.39	2.97	2.5873
	-4.2943	0.39	2.99	2.57143
	-4.2843	0.38875	3.015	2.57143
	-4.2743	0.38875	3.04	2.55556
	-4.2643	0.38875	3.065	2.55556
	-4.2543	0.38875	3.09	2.57143
	-4.2443	0.39	3.115	2.57143
	-4.2343	0.39125	3.14	2.5873
	-4.2243	0.3925	3.16	2.5873
	-4.2143	0.39375	3.185	2.60317
	-4.2043	0.395	3.205	2.61905
	-4.1943	0.39625	3.22	2.63492
	-4.1843	0.3975	3.24	2.65079
	-4.1743	0.4	3.25	2.68254
	-4.1643	0.40125	3.25	2.69841
	-4.1543	0.40375	3.255	2.73016
	-4.1443	0.405	3.26	2.74603
	-4.1343	0.40625	3.255	2.77778
	-4.1243	0.4075	3.245	2.80952
	-4.1143	0.40875	3.235	2.84127
	-4.1043	0.41	3.22	2.85714
	-4.0943	0.41125	3.205	2.88889
	-4.0843	0.4125	3.185	2.92063
	-4.0743	0.4125	3.16	2.93651
	-4.0643	0.41375	3.135	2.96825
	-4.0543	0.41375	3.105	3
	-4.0443	0.41375	3.075	3.01587
	-4.0343	0.41375	3.045	3.03175
	-4.0243	0.41375	3.015	3.06349
	-4.0143	0.4125	2.98	3.07937
	-4.0043	0.4125	2.95	3.09524
	-3.9943	0.41125	2.915	3.09524
	-3.9843	0.41	2.88	3.11111
	-3.9743	0.41	2.845	3.12698
	-3.9643	0.4075	2.805	3.12698
	-3.9543	0.4075	2.77	3.12698
	-3.9443	0.405	2.735	3.12698
	-3.9343	0.40375	2.695	3.12698
	-3.9243	0.4025	2.66	3.12698
	-3.9143	0.40125	2.625	3.11111
	-3.9043	0.4	2.585	3.11111
	-3.8943	0.39875	2.55	3.09524
	-3.8843	0.3975	2.515	3.07937
	-3.8743	0.3975	2.475	3.06349
	-3.8643	0.39625	2.445	3.04762
	-3.8543	0.39625	2.41	3.03175
	-3.8443	0.39625	2.375	3
	-3.8343	0.39625	2.345	2.98413
	-3.8243	0.39625	2.32	2.96825
	-3.8143	0.3975	2.29	2.95238
	-3.8043	0.39875	2.26	2.93651
	-3.7943	0.4	2.23	2.90476
	-3.7843	0.40125	2.2	2.88889
	-3.7743	0.4025	2.175	2.87302
	-3.7643	0.405	2.145	2.85714
	-3.7543	0.40625	2.115	2.84127
	-3.7443	0.40875	2.085	2.8254
	-3.7343	0.4125	2.06	2.8254
	-3.7243	0.41375	2.035	2.80952
	-3.7143	0.41625	2	2.79365
	-3.7043	0.41875	1.97	2.79365
	-3.6943	0.42125	1.94	2.79365
	-3.6843	0.42375	1.905	2.77778
	-3.6743	0.425	1.87	2.77778
	-3.6643	0.4275	1.83	2.77778
	-3.6543	0.42875	1.795	2.77778
	-3.6443	0.43	1.76	2.77778
	-3.6343	0.43125	1.72	2.77778
	-3.6243	0.4325	1.68	2.77778
	-3.6143	0.4325	1.64	2.77778
	-3.6043	0.4325	1.6	2.77778
	-3.5943	0.43125	1.56	2.77778
	-3.5843	0.43125	1.525	2.77778
	-3.5743	0.43	1.485	2.79365
	-3.5643	0.42875	1.44	2.79365
	-3.5543	0.4275	1.405	2.79365
	-3.5443	0.425	1.37	2.79365
	-3.5343	0.4225	1.34	2.80952
	-3.5243	0.42125	1.295	2.80952
	-3.5143	0.41875	1.265	2.80952
	-3.5043	0.41625	1.235	2.80952
	-3.4943	0.41375	1.2	2.8254
	-3.4843	0.41125	1.17	2.8254
	-3.4743	0.4075	1.14	2.8254
	-3.4643	0.40625	1.11	2.8254
	-3.4543	0.40375	1.08	2.8254
	-3.4443	0.40125	1.055	2.80952
	-3.4343	0.39875	1.025	2.80952
	-3.4243	0.3975	1	2.80952
	-3.4143	0.395	0.975	2.80952
	-3.4043	0.39375	0.95	2.80952
	-3.3943	0.39125	0.925	2.79365
	-3.3843	0.39	0.9	2.79365
	-3.3743	0.38875	0.88	2.79365
	-3.3643	0.3875	0.855	2.79365
	-3.3543	0.38625	0.835	2.79365
	-3.3443	0.385	0.815	2.80952
	-3.3343	0.38375	0.795	2.80952
	-3.3243	0.3825	0.775	2.8254
	-3.3143	0.38	0.76	2.8254
	-3.3043	0.37875	0.745	2.84127
	-3.2943	0.3775	0.725	2.87302
	-3.2843	0.375	0.71	2.88889
	-3.2743	0.37375	0.7	2.92063
	-3.2643	0.37125	0.685	2.95238
	-3.2543	0.36875	0.675	2.98413
	-3.2443	0.3675	0.66	3.01587
	-3.2343	0.365	0.65	3.04762
	-3.2243	0.3625	0.64	3.09524
	-3.2143	0.36	0.63	3.12698
	-3.2043	0.3575	0.62	3.1746
	-3.1943	0.35625	0.61	3.20635
	-3.1843	0.35375	0.6	3.2381
	-3.1743	0.35125	0.59	3.26984
	-3.1643	0.34875	0.58	3.30159
	-3.1543	0.34625	0.57	3.31746
	-3.1443	0.345	0.565	3.34921
	-3.1343	0.3425	0.555	3.34921
	-3.1243	0.34	0.545	3.36508
	-3.1143	0.33875	0.535	3.36508
	-3.1043	0.3375	0.525	3.34921
	-3.0943	0.335	0.515	3.33333
	-3.0843	0.33375	0.505	3.31746
	-3.0743	0.33125	0.493	3.28571
	-3.0643	0.33	0.483	3.2381
	-3.0543	0.3275	0.473	3.19048
	-3.0443	0.32625	0.4625	3.12698
	-3.0343	0.32375	0.4535	3.07937
	-3.0243	0.3225	0.4435	3
	-3.0143	0.32	0.434	2.93651
	-3.0043	0.3175	0.425	2.84127
	-2.9943	0.31625	0.4165	2.7619
	-2.9843	0.315	0.408	2.68254
	-2.9743	0.31375	0.4005	2.5873
	-2.9643	0.31125	0.3925	2.49206
	-2.9543	0.31	0.386	2.39683
	-2.9443	0.30875	0.3785	2.30159
	-2.9343	0.30875	0.372	2.20635
	-2.9243	0.3075	0.3665	2.11111
	-2.9143	0.3075	0.361	2.01587
	-2.9043	0.30875	0.3565	1.92063
	-2.8943	0.30875	0.352	1.80952
	-2.8843	0.31	0.3485	1.71429
	-2.8743	0.3125	0.345	1.61905
	-2.8643	0.315	0.342	1.53175
	-2.8543	0.3175	0.3395	1.43968
	-2.8443	0.32	0.338	1.35079
	-2.8343	0.325	0.3365	1.26349
	-2.8243	0.32875	0.3355	1.18095
	-2.8143	0.33375	0.3355	1.1
	-2.8043	0.34	0.336	1.02222
	-2.7943	0.34625	0.3365	0.949206
	-2.7843	0.3525	0.3375	0.880952
	-2.7743	0.36	0.339	0.81746
	-2.7643	0.3675	0.3405	0.757143
	-2.7543	0.375	0.343	0.703175
	-2.7443	0.38375	0.3455	0.652381
	-2.7343	0.3925	0.3485	0.606349
	-2.7243	0.40125	0.352	0.565079
	-2.7143	0.41125	0.355	0.528571
	-2.7043	0.42	0.3585	0.496825
	-2.6943	0.42875	0.3625	0.466667
	-2.6843	0.43875	0.366	0.442857
	-2.6743	0.44875	0.37	0.420635
	-2.6643	0.45875	0.3735	0.401587
	-2.6543	0.4675	0.3775	0.385714
	-2.6443	0.47625	0.3815	0.371429
	-2.6343	0.48625	0.3855	0.360317
	-2.6243	0.495	0.389	0.349206
	-2.6143	0.50375	0.393	0.34127
	-2.6043	0.5125	0.396	0.333333
	-2.5943	0.52	0.3995	0.326984
	-2.5843	0.52875	0.4035	0.322222
	-2.5743	0.53625	0.4065	0.31746
	-2.5643	0.54375	0.41	0.312698
	-2.5543	0.55	0.4135	0.309524
	-2.5443	0.5575	0.4165	0.306349
	-2.5343	0.56375	0.4195	0.303175
	-2.5243	0.57	0.4215	0.3
	-2.5143	0.575	0.4245	0.296825
	-2.5043	0.58125	0.427	0.293651
	-2.4943	0.58625	0.4285	0.292063
	-2.4843	0.59125	0.431	0.288889
	-2.4743	0.595	0.4325	0.285714
	-2.4643	0.59875	0.4335	0.28254
	-2.4543	0.6025	0.434	0.280952
	-2.4443	0.60625	0.4345	0.277778
	-2.4343	0.60875	0.4345	0.27619
	-2.4243	0.61125	0.4345	0.273016
	-2.4143	0.6125	0.434	0.271429
	-2.4043	0.61375	0.433	0.268254
	-2.3943	0.615	0.4315	0.266667
	-2.3843	0.61625	0.4315	0.263492
	-2.3743	0.61625	0.4295	0.261905
	-2.3643	0.61625	0.4285	0.260317
	-2.3543	0.61625	0.426	0.25873
	-2.3443	0.61625	0.424	0.255556
	-2.3343	0.61625	0.422	0.253968
	-2.3243	0.615	0.42	0.252381
	-2.3143	0.61375	0.418	0.250794
	-2.3043	0.6125	0.4165	0.250794
	-2.2943	0.61125	0.414	0.249206
	-2.2843	0.61	0.4125	0.247619
	-2.2743	0.6075	0.4105	0.246032
	-2.2643	0.60625	0.4085	0.246032
	-2.2543	0.60375	0.407	0.244444
	-2.2443	0.6025	0.4055	0.242857
	-2.2343	0.6	0.4035	0.242857
	-2.2243	0.5975	0.4025	0.24127
	-2.2143	0.59625	0.4005	0.239683
	-2.2043	0.595	0.399	0.239683
	-2.1943	0.5925	0.3975	0.238095
	-2.1843	0.5925	0.3955	0.238095
	-2.1743	0.59125	0.3935	0.236508
	-2.1643	0.59	0.392	0.236508
	-2.1543	0.59	0.3905	0.234921
	-2.1443	0.59	0.389	0.234921
	-2.1343	0.59	0.387	0.233333
	-2.1243	0.59125	0.385	0.233333
	-2.1143	0.59125	0.3835	0.233333
	-2.1043	0.59375	0.3815	0.231746
	-2.0943	0.59625	0.38	0.231746
	-2.0843	0.5975	0.3785	0.231746
	-2.0743	0.6	0.3775	0.231746
	-2.0643	0.60375	0.377	0.230159
	-2.0543	0.60625	0.3755	0.230159
	-2.0443	0.61	0.375	0.230159
	-2.0343	0.61375	0.3745	0.230159
	-2.0243	0.6175	0.3745	0.230159
	-2.0143	0.62	0.3745	0.230159
	-2.0043	0.62375	0.375	0.230159
	-1.9943	0.6275	0.375	0.230159
	-1.9843	0.63125	0.376	0.231746
	-1.9743	0.63375	0.377	0.231746
	-1.9643	0.63625	0.3775	0.231746
	-1.9543	0.6375	0.3785	0.231746
	-1.9443	0.64	0.38	0.231746
	-1.9343	0.64125	0.3815	0.231746
	-1.9243	0.6425	0.383	0.231746
	-1.9143	0.6425	0.3835	0.231746
	-1.9043	0.6425	0.3845	0.231746
	-1.8943	0.6425	0.386	0.231746
	-1.8843	0.64125	0.3875	0.231746
	-1.8743	0.64	0.389	0.231746
	-1.8643	0.63875	0.391	0.231746
	-1.8543	0.6375	0.3935	0.231746
	-1.8443	0.63625	0.395	0.231746
	-1.8343	0.635	0.398	0.231746
	-1.8243	0.6325	0.4005	0.231746
	-1.8143	0.63125	0.4035	0.231746
	-1.8043	0.63	0.406	0.231746
	-1.7943	0.63	0.409	0.231746
	-1.7843	0.62875	0.4125	0.231746
	-1.7743	0.6275	0.416	0.231746
	-1.7643	0.62625	0.421	0.231746
	-1.7543	0.625	0.4245	0.231746
	-1.7443	0.625	0.4295	0.231746
	-1.7343	0.62375	0.433	0.233333
	-1.7243	0.6225	0.437	0.233333
	-1.7143	0.6225	0.441	0.233333
	-1.7043	0.62125	0.4445	0.233333
	-1.6943	0.62	0.4485	0.233333
	-1.6843	0.6175	0.452	0.233333
	-1.6743	0.61625	0.4555	0.234921
	-1.6643	0.615	0.4585	0.234921
	-1.6543	0.61375	0.4615	0.234921
	-1.6443	0.6125	0.4635	0.234921
	-1.6343	0.61125	0.466	0.234921
	-1.6243	0.61	0.469	0.234921
	-1.6143	0.60875	0.471	0.236508
	-1.6043	0.60875	0.473	0.236508
	-1.5943	0.60875	0.475	0.236508
	-1.5843	0.60875	0.4775	0.236508
	-1.5743	0.61	0.4795	0.236508
	-1.5643	0.61	0.4815	0.238095
	-1.5543	0.61125	0.4835	0.238095
	-1.5443	0.6125	0.4855	0.238095
	-1.5343	0.615	0.4875	0.238095
	-1.5243	0.61625	0.49	0.239683
	-1.5143	0.61875	0.4925	0.239683
	-1.5043	0.62125	0.4935	0.239683
	-1.4943	0.6225	0.4955	0.24127
	-1.4843	0.625	0.4975	0.24127
	-1.4743	0.6275	0.498	0.24127
	-1.4643	0.62875	0.499	0.24127
	-1.4543	0.63	0.5	0.24127
	-1.4443	0.63125	0.5	0.24127
	-1.4343	0.6325	0.5	0.24127
	-1.4243	0.6325	0.4995	0.24127
	-1.4143	0.6325	0.498	0.24127
	-1.4043	0.63125	0.4965	0.24127
	-1.3943	0.63	0.4945	0.24127
	-1.3843	0.62875	0.492	0.24127
	-1.3743	0.6275	0.489	0.24127
	-1.3643	0.625	0.4855	0.24127
	-1.3543	0.62375	0.483	0.24127
	-1.3443	0.62125	0.4795	0.239683
	-1.3343	0.61875	0.4755	0.239683
	-1.3243	0.61625	0.4715	0.239683
	-1.3143	0.615	0.4675	0.239683
	-1.3043	0.6125	0.464	0.239683
	-1.2943	0.61	0.4595	0.238095
	-1.2843	0.60875	0.456	0.238095
	-1.2743	0.6075	0.4525	0.238095
	-1.2643	0.60625	0.4495	0.238095
	-1.2543	0.605	0.4455	0.238095
	-1.2443	0.605	0.4425	0.238095
	-1.2343	0.60375	0.44	0.236508
	-1.2243	0.6025	0.4365	0.236508
	-1.2143	0.6025	0.434	0.236508
	-1.2043	0.60125	0.4315	0.236508
	-1.1943	0.60125	0.4295	0.236508
	-1.1843	0.6	0.426	0.236508
	-1.1743	0.5975	0.424	0.234921
	-1.1643	0.59625	0.422	0.234921
	-1.1543	0.59375	0.419	0.234921
	-1.1443	0.59	0.4165	0.234921
	-1.1343	0.5875	0.4135	0.234921
	-1.1243	0.5825	0.4115	0.234921
	-1.1143	0.5775	0.408	0.234921
	-1.1043	0.5725	0.405	0.234921
	-1.0943	0.56625	0.403	0.234921
	-1.0843	0.56	0.3995	0.234921
	-1.0743	0.55375	0.3965	0.234921
	-1.0643	0.54625	0.392	0.234921
	-1.0543	0.5375	0.388	0.234921
	-1.0443	0.52875	0.384	0.234921
	-1.0343	0.52125	0.3795	0.234921
	-1.0243	0.5125	0.3755	0.234921
	-1.0143	0.5025	0.3705	0.236508
	-1.0043	0.49375	0.367	0.236508
	-0.9943	0.48375	0.362	0.236508
	-0.9843	0.475	0.3565	0.236508
	-0.9743	0.46625	0.3515	0.236508
	-0.9643	0.45625	0.3465	0.236508
	-0.9543	0.4475	0.341	0.236508
	-0.9443	0.43875	0.3365	0.236508
	-0.9343	0.43125	0.3315	0.236508
	-0.9243	0.4225	0.327	0.236508
	-0.9143	0.415	0.3225	0.234921
	-0.9043	0.4075	0.318	0.234921
	-0.8943	0.4	0.314	0.234921
	-0.8843	0.39375	0.3095	0.234921
	-0.8743	0.3875	0.306	0.234921
	-0.8643	0.38125	0.302	0.234921
	-0.8543	0.375	0.2995	0.234921
	-0.8443	0.37	0.296	0.234921
	-0.8343	0.365	0.293	0.236508
	-0.8243	0.36125	0.2905	0.236508
	-0.8143	0.35625	0.2885	0.236508
	-0.8043	0.3525	0.286	0.236508
	-0.7943	0.34875	0.284	0.236508
	-0.7843	0.34625	0.282	0.238095
	-0.7743	0.34375	0.28	0.238095
	-0.7643	0.34	0.278	0.238095
	-0.7543	0.3375	0.2765	0.239683
	-0.7443	0.335	0.275	0.239683
	-0.7343	0.3325	0.2725	0.239683
	-0.7243	0.33	0.2705	0.239683
	-0.7143	0.32875	0.2685	0.24127
	-0.7043	0.32625	0.2655	0.24127
	-0.6943	0.32375	0.263	0.24127
	-0.6843	0.32125	0.2605	0.242857
	-0.6743	0.3175	0.2575	0.242857
	-0.6643	0.31625	0.2545	0.242857
	-0.6543	0.3125	0.2515	0.244444
	-0.6443	0.31	0.248	0.244444
	-0.6343	0.3075	0.2445	0.244444
	-0.6243	0.305	0.2415	0.244444
	-0.6143	0.30125	0.2375	0.246032
	-0.6043	0.29875	0.2345	0.246032
	-0.5943	0.29625	0.2305	0.246032
	-0.5843	0.29375	0.2275	0.247619
	-0.5743	0.29125	0.2245	0.247619
	-0.5643	0.29	0.221	0.247619
	-0.5543	0.2875	0.218	0.247619
	-0.5443	0.285	0.215	0.249206
	-0.5343	0.28375	0.212	0.249206
	-0.5243	0.2825	0.21	0.249206
	-0.5143	0.28	0.207	0.250794
	-0.5043	0.28	0.205	0.250794
	-0.4943	0.2775	0.203	0.250794
	-0.4843	0.27625	0.2015	0.250794
	-0.4743	0.275	0.1995	0.250794
	-0.4643	0.27375	0.1975	0.250794
	-0.4543	0.27375	0.1955	0.250794
	-0.4443	0.27125	0.1945	0.250794
	-0.4343	0.27	0.1925	0.250794
	-0.4243	0.26875	0.192	0.250794
	-0.4143	0.2675	0.19	0.250794
	-0.4043	0.26625	0.189	0.250794
	-0.3943	0.265	0.188	0.250794
	-0.3843	0.2625	0.187	0.249206
	-0.3743	0.26125	0.186	0.249206
	-0.3643	0.26	0.184	0.249206
	-0.3543	0.2575	0.183	0.249206
	-0.3443	0.25625	0.182	0.247619
	-0.3343	0.25375	0.181	0.247619
	-0.3243	0.2525	0.1805	0.247619
	-0.3143	0.25125	0.1805	0.247619
	-0.3043	0.25	0.1795	0.246032
	-0.2943	0.2475	0.179	0.246032
	-0.2843	0.2475	0.178	0.246032
	-0.2743	0.24625	0.1775	0.246032
	-0.2643	0.245	0.1775	0.246032
	-0.2543	0.24375	0.177	0.246032
	-0.2443	0.24375	0.1775	0.246032
	-0.2343	0.24375	0.177	0.246032
	-0.2243	0.2425	0.1775	0.246032
	-0.2143	0.24375	0.178	0.247619
	-0.2043	0.24375	0.1775	0.247619
	-0.1943	0.24375	0.178	0.247619
	-0.1843	0.24375	0.179	0.249206
	-0.1743	0.245	0.1795	0.250794
	-0.1643	0.24625	0.1805	0.250794
	-0.1543	0.2475	0.181	0.252381
	-0.1443	0.24875	0.182	0.252381
	-0.1343	0.25	0.183	0.253968
	-0.1243	0.25	0.184	0.255556
	-0.1143	0.2525	0.185	0.257143
	-0.1043	0.2525	0.186	0.257143
	-0.0943	0.25375	0.1865	0.25873
	-0.0843	0.255	0.188	0.25873
	-0.0743	0.25625	0.189	0.260317
	-0.0643	0.2575	0.1905	0.261905
	-0.0543	0.25875	0.192	0.261905
	-0.0443	0.25875	0.193	0.263492
	-0.0343	0.26	0.1945	0.263492
	-0.0243	0.26125	0.197	0.265079
	-0.0143	0.2625	0.1985	0.265079
	-0.0043	0.2625	0.2005	0.266667
	0.0057	0.26375	0.203	0.266667
	0.0157	0.265	0.2055	0.268254
	0.0257	0.265	0.2085	0.268254
	0.0357	0.26625	0.2115	0.269841
	0.0457	0.2675	0.214	0.269841
	0.0557	0.26875	0.2175	0.271429
	0.0657	0.26875	0.22	0.271429
	0.0757	0.26875	0.223	0.271429
	0.0857	0.27	0.2255	0.273016
	0.0957	0.27	0.2285	0.273016
	0.1057	0.27	0.231	0.273016
	0.1157	0.27	0.233	0.273016
	0.1257	0.27	0.2345	0.273016
	0.1357	0.27	0.236	0.273016
	0.1457	0.26875	0.2375	0.273016
	0.1557	0.2675	0.2385	0.273016
	0.1657	0.26625	0.2395	0.271429
	0.1757	0.265	0.2395	0.271429
	0.1857	0.26375	0.2395	0.269841
	0.1957	0.26125	0.239	0.268254
	0.2057	0.26	0.2385	0.266667
	0.2157	0.2575	0.238	0.265079
	0.2257	0.25625	0.2375	0.263492
	0.2357	0.25375	0.237	0.261905
	0.2457	0.25125	0.2365	0.260317
	0.2557	0.25	0.2365	0.25873
	0.2657	0.2475	0.2375	0.257143
	0.2757	0.24625	0.238	0.255556
	0.2857	0.245	0.239	0.253968
	0.2957	0.24375	0.241	0.252381
	0.3057	0.24375	0.2425	0.252381
	0.3157	0.24375	0.2455	0.250794
	0.3257	0.24375	0.249	0.249206
	0.3357	0.245	0.2535	0.249206
	0.3457	0.24625	0.2585	0.249206
	0.3557	0.2475	0.2635	0.249206
	0.3657	0.25	0.2695	0.249206
	0.3757	0.25375	0.276	0.249206
	0.3857	0.25625	0.2835	0.249206
	0.3957	0.26	0.291	0.249206
	0.4057	0.26375	0.299	0.250794
	0.4157	0.26875	0.3075	0.252381
	0.4257	0.2725	0.3155	0.252381
	0.4357	0.2775	0.324	0.253968
	0.4457	0.2825	0.333	0.255556
	0.4557	0.28875	0.3415	0.255556
	0.4657	0.29375	0.35	0.257143
	0.4757	0.29875	0.3585	0.25873
	0.4857	0.305	0.367	0.260317
	0.4957	0.31	0.3755	0.260317
	0.5057	0.315	0.383	0.261905
	0.5157	0.32125	0.391	0.263492
	0.5257	0.32625	0.399	0.263492
	0.5357	0.3325	0.406	0.265079
	0.5457	0.3375	0.4135	0.266667
	0.5557	0.3425	0.42	0.266667
	0.5657	0.3475	0.427	0.268254
	0.5757	0.3525	0.4335	0.269841
	0.5857	0.3575	0.4395	0.269841
	0.5957	0.3625	0.445	0.271429
	0.6057	0.36625	0.4505	0.271429
	0.6157	0.37125	0.455	0.273016
	0.6257	0.375	0.459	0.273016
	0.6357	0.37875	0.4625	0.273016
	0.6457	0.38125	0.466	0.274603
	0.6557	0.38375	0.4675	0.274603
	0.6657	0.38625	0.4695	0.274603
	0.6757	0.38875	0.47	0.27619
	0.6857	0.39	0.469	0.27619
	0.6957	0.39125	0.468	0.27619
	0.7057	0.39125	0.4655	0.274603
	0.7157	0.39125	0.4625	0.274603
	0.7257	0.39	0.459	0.274603
	0.7357	0.38875	0.453	0.273016
	0.7457	0.38625	0.4475	0.273016
	0.7557	0.38375	0.441	0.271429
	0.7657	0.38125	0.434	0.269841
	0.7757	0.37875	0.426	0.268254
	0.7857	0.375	0.418	0.266667
	0.7957	0.37125	0.409	0.265079
	0.8057	0.3675	0.4005	0.263492
	0.8157	0.36375	0.3915	0.261905
	0.8257	0.36	0.3825	0.260317
	0.8357	0.35625	0.374	0.25873
	0.8457	0.3525	0.365	0.257143
	0.8557	0.34875	0.3565	0.255556
	0.8657	0.345	0.348	0.253968
	0.8757	0.3425	0.3405	0.253968
	0.8857	0.33875	0.3335	0.252381
	0.8957	0.33625	0.3265	0.252381
	0.9057	0.335	0.3205	0.252381
	0.9157	0.3325	0.315	0.252381
	0.9257	0.3325	0.31	0.252381
	0.9357	0.33125	0.305	0.252381
	0.9457	0.33	0.3005	0.253968
	0.9557	0.33125	0.2965	0.255556
	0.9657	0.33125	0.2925	0.255556
	0.9757	0.33125	0.289	0.257143
	0.9857	0.3325	0.2855	0.25873
	0.9957	0.33375	0.282	0.260317
	1.0057	0.33375	0.279	0.261905
	1.0157	0.335	0.276	0.263492
	1.0257	0.33625	0.2725	0.266667
	1.0357	0.3375	0.2695	0.268254
	1.0457	0.33875	0.2655	0.269841
	1.0557	0.34	0.262	0.271429
	1.0657	0.3425	0.258	0.273016
	1.0757	0.34375	0.255	0.274603
	1.0857	0.34375	0.2505	0.27619
	1.0957	0.345	0.247	0.277778
	1.1057	0.34625	0.243	0.279365
	1.1157	0.3475	0.239	0.279365
	1.1257	0.3475	0.236	0.280952
	1.1357	0.34875	0.2315	0.280952
	1.1457	0.35	0.228	0.280952
	1.1557	0.35125	0.225	0.28254
	1.1657	0.35125	0.221	0.28254
	1.1757	0.3525	0.2175	0.28254
	1.1857	0.35375	0.215	0.28254
	1.1957	0.35375	0.2125	0.280952
	1.2057	0.355	0.2095	0.280952
	1.2157	0.35625	0.2065	0.280952
	1.2257	0.3575	0.2045	0.280952
	1.2357	0.35875	0.202	0.279365
	1.2457	0.36125	0.2005	0.279365
	1.2557	0.3625	0.198	0.279365
	1.2657	0.365	0.1965	0.277778
	1.2757	0.36625	0.1955	0.277778
	1.2857	0.36875	0.194	0.277778
	1.2957	0.37125	0.1925	0.27619
	1.3057	0.375	0.1915	0.27619
	1.3157	0.37875	0.191	0.27619
	1.3257	0.38125	0.1905	0.274603
	1.3357	0.385	0.1905	0.274603
	1.3457	0.39	0.1905	0.274603
	1.3557	0.39375	0.192	0.273016
	1.3657	0.39875	0.1925	0.273016
	1.3757	0.40375	0.194	0.271429
	1.3857	0.41	0.196	0.271429
	1.3957	0.41625	0.198	0.269841
	1.4057	0.4225	0.2005	0.269841
	1.4157	0.42875	0.204	0.268254
	1.4257	0.43625	0.207	0.266667
	1.4357	0.44375	0.211	0.266667
	1.4457	0.45125	0.216	0.265079
	1.4557	0.45875	0.22	0.265079
	1.4657	0.4675	0.225	0.263492
	1.4757	0.475	0.229	0.263492
	1.4857	0.4825	0.234	0.263492
	1.4957	0.49125	0.2385	0.261905
	1.5057	0.49875	0.243	0.261905
	1.5157	0.50625	0.2475	0.261905
	1.5257	0.51375	0.2515	0.261905
	1.5357	0.52125	0.2555	0.261905
	1.5457	0.5275	0.259	0.261905
	1.5557	0.53375	0.2615	0.261905
	1.5657	0.54	0.264	0.261905
	1.5757	0.54625	0.266	0.263492
	1.5857	0.55125	0.267	0.263492
	1.5957	0.55625	0.269	0.263492
	1.6057	0.56	0.269	0.265079
	1.6157	0.565	0.269	0.265079
	1.6257	0.56875	0.2685	0.265079
	1.6357	0.57125	0.268	0.266667
	1.6457	0.57375	0.267	0.266667
	1.6557	0.57625	0.266	0.268254
	1.6657	0.57875	0.2645	0.268254
	1.6757	0.58	0.263	0.268254
	1.6857	0.5825	0.2615	0.269841
	1.6957	0.58375	0.2595	0.269841
	1.7057	0.58375	0.2565	0.269841
	1.7157	0.585	0.2545	0.269841
	1.7257	0.58625	0.2525	0.271429
	1.7357	0.5875	0.25	0.271429
	1.7457	0.58875	0.2475	0.271429
	1.7557	0.59	0.246	0.271429
	1.7657	0.59125	0.243	0.271429
	1.7757	0.5925	0.2415	0.271429
	1.7857	0.595	0.2385	0.271429
	1.7957	0.59625	0.237	0.271429
	1.8057	0.59875	0.235	0.269841
	1.8157	0.6	0.2325	0.269841
	1.8257	0.6025	0.231	0.269841
	1.8357	0.605	0.2295	0.268254
	1.8457	0.6075	0.2275	0.268254
	1.8557	0.61	0.2255	0.266667
	1.8657	0.6125	0.224	0.266667
	1.8757	0.615	0.2225	0.265079
	1.8857	0.6175	0.221	0.263492
	1.8957	0.62	0.2195	0.263492
	1.9057	0.6225	0.2195	0.261905
	1.9157	0.625	0.2185	0.260317
	1.9257	0.62875	0.217	0.25873
	1.9357	0.63	0.217	0.25873
	1.9457	0.6325	0.216	0.257143
	1.9557	0.63625	0.2165	0.255556
	1.9657	0.6375	0.2165	0.253968
	1.9757	0.64	0.216	0.253968
	1.9857	0.6425	0.216	0.252381
	1.9957	0.645	0.217	0.250794
	2.0057	0.6475	0.217	0.250794
	2.0157	0.65	0.2175	0.249206
	2.0257	0.6525	0.2185	0.249206
	2.0357	0.655	0.219	0.247619
	2.0457	0.6575	0.2205	0.247619
	2.0557	0.66125	0.222	0.246032
	2.0657	0.665	0.2225	0.246032
	2.0757	0.66875	0.224	0.246032
	2.0857	0.6725	0.2255	0.246032
	2.0957	0.6775	0.227	0.246032
	2.1057	0.6825	0.2285	0.246032
	2.1157	0.6875	0.23	0.246032
	2.1257	0.6925	0.232	0.246032
	2.1357	0.6975	0.2335	0.247619
	2.1457	0.7025	0.235	0.247619
	2.1557	0.7075	0.2365	0.247619
	2.1657	0.7125	0.238	0.249206
	2.1757	0.71625	0.2395	0.250794
	2.1857	0.72	0.24	0.250794
	2.1957	0.72375	0.241	0.250794
	2.2057	0.72625	0.242	0.252381
	2.2157	0.7275	0.242	0.252381
	2.2257	0.7275	0.242	0.253968
	2.2357	0.7275	0.2425	0.253968
	2.2457	0.72625	0.2415	0.253968
	2.2557	0.725	0.241	0.255556
	2.2657	0.7225	0.2405	0.255556
	2.2757	0.71875	0.24	0.255556
	2.2857	0.715	0.238	0.255556
	2.2957	0.71125	0.2375	0.255556
	2.3057	0.70625	0.2355	0.255556
	2.3157	0.70125	0.234	0.253968
	2.3257	0.69625	0.233	0.253968
	2.3357	0.6925	0.231	0.253968
	2.3457	0.6875	0.2295	0.252381
	2.3557	0.68375	0.2285	0.252381
	2.3657	0.68	0.227	0.250794
	2.3757	0.6775	0.226	0.250794
	2.3857	0.675	0.225	0.249206
	2.3957	0.67375	0.2245	0.249206
	2.4057	0.6725	0.224	0.247619
	2.4157	0.67375	0.2235	0.247619
	2.4257	0.675	0.224	0.246032
	2.4357	0.67625	0.225	0.244444
	2.4457	0.67875	0.2265	0.244444
	2.4557	0.6825	0.2275	0.242857
	2.4657	0.6875	0.23	0.242857
	2.4757	0.69375	0.232	0.24127
	2.4857	0.7	0.2345	0.24127
	2.4957	0.70625	0.2375	0.239683
	2.5057	0.715	0.241	0.239683
	2.5157	0.725	0.2445	0.239683
	2.5257	0.735	0.2485	0.238095
	2.5357	0.745	0.2525	0.238095
	2.5457	0.75625	0.257	0.238095
	2.5557	0.76875	0.2615	0.238095
	2.5657	0.78125	0.266	0.236508
	2.5757	0.79375	0.2705	0.236508
	2.5857	0.805	0.275	0.236508
	2.5957	0.81625	0.279	0.236508
	2.6057	0.8275	0.2835	0.236508
	2.6157	0.83875	0.2865	0.236508
	2.6257	0.84875	0.2895	0.236508
	2.6357	0.85625	0.2925	0.236508
	2.6457	0.86375	0.2945	0.236508
	2.6557	0.87	0.2965	0.236508
	2.6657	0.8725	0.2975	0.236508
	2.6757	0.875	0.298	0.236508
	2.6857	0.87625	0.2975	0.234921
	2.6957	0.875	0.2965	0.234921
	2.7057	0.8725	0.2955	0.234921
	2.7157	0.8675	0.2935	0.234921
	2.7257	0.8625	0.2915	0.234921
	2.7357	0.855	0.2895	0.233333
	2.7457	0.8475	0.286	0.233333
	2.7557	0.84	0.283	0.233333
	2.7657	0.83	0.279	0.233333
	2.7757	0.82	0.276	0.233333
	2.7857	0.81	0.2735	0.231746
	2.7957	0.80125	0.2695	0.231746
	2.8057	0.79125	0.2665	0.231746
	2.8157	0.78125	0.264	0.233333
	2.8257	0.77125	0.261	0.233333
	2.8357	0.76375	0.2585	0.233333
	2.8457	0.75375	0.2555	0.234921
	2.8557	0.74625	0.2535	0.234921
	2.8657	0.7375	0.2515	0.236508
	2.8757	0.73	0.2495	0.238095
	2.8857	0.72375	0.2475	0.238095
	2.8957	0.71625	0.2465	0.239683
	2.9057	0.71125	0.245	0.24127
	2.9157	0.70625	0.244	0.244444
	2.9257	0.70125	0.242	0.246032
	2.9357	0.69625	0.241	0.247619
	2.9457	0.6925	0.24	0.250794
	2.9557	0.69	0.239	0.253968
	2.9657	0.6875	0.2385	0.255556
	2.9757	0.68625	0.238	0.25873
	2.9857	0.685	0.2375	0.261905
	2.9957	0.685	0.237	0.263492
	3.0057	0.685	0.237	0.266667
	3.0157	0.68625	0.237	0.269841
	3.0257	0.68875	0.237	0.273016
	3.0357	0.69125	0.2375	0.274603
	3.0457	0.69375	0.2375	0.277778
	3.0557	0.6975	0.2385	0.280952
	3.0657	0.70125	0.239	0.28254
	3.0757	0.70625	0.24	0.284127
	3.0857	0.71	0.24	0.287302
	3.0957	0.71375	0.241	0.288889
	3.1057	0.7175	0.242	0.290476
	3.1157	0.72	0.242	0.290476
	3.1257	0.7225	0.2425	0.292063
	3.1357	0.72375	0.2425	0.293651
	3.1457	0.725	0.2425	0.293651
	3.1557	0.725	0.242	0.293651
	3.1657	0.72375	0.2415	0.293651
	3.1757	0.72125	0.24	0.293651
	3.1857	0.71875	0.2395	0.293651
	3.1957	0.715	0.238	0.292063
	3.2057	0.71125	0.2365	0.292063
	3.2157	0.70625	0.2355	0.290476
	3.2257	0.70125	0.233	0.290476
	3.2357	0.695	0.2315	0.288889
	3.2457	0.69	0.2295	0.288889
	3.2557	0.68375	0.2275	0.287302
	3.2657	0.67875	0.226	0.287302
	3.2757	0.6725	0.224	0.285714
	3.2857	0.6675	0.222	0.285714
	3.2957	0.66375	0.2205	0.284127
	3.3057	0.65875	0.2195	0.284127
	3.3157	0.655	0.218	0.284127
	3.3257	0.65125	0.2165	0.284127
	3.3357	0.6475	0.215	0.284127
	3.3457	0.645	0.215	0.28254
	3.3557	0.64125	0.2135	0.28254
	3.3657	0.63875	0.213	0.28254
	3.3757	0.63625	0.2125	0.28254
	3.3857	0.635	0.212	0.28254
	3.3957	0.6325	0.2115	0.28254
	3.4057	0.63125	0.2115	0.28254
	3.4157	0.62875	0.211	0.28254
	3.4257	0.6275	0.2105	0.28254
	3.4357	0.62625	0.211	0.28254
	3.4457	0.62625	0.211	0.28254
	3.4557	0.625	0.2115	0.28254
	3.4657	0.625	0.2125	0.28254
	3.4757	0.62375	0.213	0.28254
	3.4857	0.625	0.214	0.28254
	3.4957	0.625	0.2145	0.280952
	3.5057	0.6275	0.216	0.280952
	3.5157	0.62875	0.2175	0.280952
	3.5257	0.63125	0.219	0.280952
	3.5357	0.63375	0.2205	0.280952
	3.5457	0.63625	0.222	0.280952
	3.5557	0.63875	0.2235	0.279365
	3.5657	0.64375	0.225	0.279365
	3.5757	0.64625	0.2265	0.279365
	3.5857	0.65125	0.228	0.279365
	3.5957	0.65375	0.2295	0.279365
	3.6057	0.65875	0.231	0.277778
	3.6157	0.6625	0.232	0.277778
	3.6257	0.66625	0.234	0.277778
	3.6357	0.67	0.235	0.277778
	3.6457	0.67375	0.236	0.27619
	3.6557	0.6775	0.237	0.27619
	3.6657	0.68125	0.2375	0.27619
	3.6757	0.685	0.2385	0.274603
	3.6857	0.6875	0.2395	0.274603
	3.6957	0.69125	0.24	0.273016
	3.7057	0.695	0.2405	0.273016
	3.7157	0.69875	0.2415	0.271429
	3.7257	0.70125	0.2425	0.271429
	3.7357	0.705	0.243	0.269841
	3.7457	0.71	0.244	0.269841
	3.7557	0.71375	0.246	0.269841
	3.7657	0.7175	0.247	0.268254
	3.7757	0.7225	0.2495	0.268254
	3.7857	0.7275	0.251	0.266667
	3.7957	0.7325	0.2535	0.266667
	3.8057	0.7375	0.256	0.266667
	3.8157	0.7425	0.2585	0.266667
	3.8257	0.74875	0.262	0.266667
	3.8357	0.75375	0.2655	0.265079
	3.8457	0.76	0.269	0.265079
	3.8557	0.765	0.273	0.265079
	3.8657	0.77125	0.2775	0.265079
	3.8757	0.7775	0.281	0.265079
	3.8857	0.7825	0.2865	0.265079
	3.8957	0.7875	0.2915	0.265079
	3.9057	0.7925	0.296	0.265079
	3.9157	0.7975	0.3015	0.265079
	3.9257	0.8025	0.307	0.265079
	3.9357	0.80625	0.3125	0.265079
	3.9457	0.81	0.318	0.265079
	3.9557	0.8125	0.3235	0.265079
	3.9657	0.81625	0.329	0.265079
	3.9757	0.81875	0.335	0.265079
	3.9857	0.82	0.34	0.265079
	3.9957	0.8225	0.3455	0.265079
	4.0057	0.8225	0.3515	0.265079
	4.0157	0.82375	0.3565	0.265079
	4.0257	0.82375	0.3615	0.265079
	4.0357	0.825	0.3665	0.265079
	4.0457	0.825	0.3715	0.265079
	4.0557	0.825	0.376	0.265079
	4.0657	0.82375	0.38	0.265079
	4.0757	0.82375	0.384	0.265079
	4.0857	0.8225	0.3875	0.265079
	4.0957	0.8225	0.3915	0.265079
	4.1057	0.82125	0.3945	0.265079
	4.1157	0.82	0.3975	0.266667
	4.1257	0.81875	0.4	0.266667
	4.1357	0.81875	0.403	0.266667
	4.1457	0.8175	0.405	0.268254
	4.1557	0.81625	0.407	0.269841
	4.1657	0.81625	0.409	0.269841
	4.1757	0.815	0.41	0.271429
	4.1857	0.81375	0.411	0.273016
	4.1957	0.8125	0.412	0.274603
	4.2057	0.81125	0.413	0.277778
	4.2157	0.81125	0.414	0.279365
	4.2257	0.81	0.414	0.28254
	4.2357	0.80875	0.4135	0.284127
	4.2457	0.8075	0.4135	0.287302
	4.2557	0.80625	0.413	0.290476
	4.2657	0.805	0.412	0.293651
	4.2757	0.8025	0.4115	0.296825
	4.2857	0.8	0.41	0.3
	4.2957	0.79875	0.4085	0.303175
	4.3057	0.79625	0.407	0.306349
	4.3157	0.79375	0.406	0.309524
	4.3257	0.79	0.404	0.314286
	4.3357	0.7875	0.402	0.31746
	4.3457	0.78375	0.4	0.320635
	4.3557	0.78	0.3985	0.32381
	4.3657	0.77625	0.397	0.326984
	4.3757	0.7725	0.3955	0.330159
	4.3857	0.76875	0.394	0.331746
	4.3957	0.765	0.393	0.334921
	4.4057	0.76125	0.3925	0.338095
	4.4157	0.7575	0.3915	0.339683
	4.4257	0.755	0.3915	0.34127
	4.4357	0.75125	0.3915	0.344444
	4.4457	0.7475	0.392	0.346032
	4.4557	0.745	0.3925	0.347619
	4.4657	0.74125	0.393	0.347619
	4.4757	0.73875	0.394	0.349206
	4.4857	0.73625	0.395	0.349206
	4.4957	0.73375	0.396	0.350794
	4.5057	0.73125	0.3975	0.350794
	4.5157	0.73	0.398	0.350794
	4.5257	0.7275	0.3995	0.350794
	4.5357	0.725	0.4	0.349206
	4.5457	0.7225	0.401	0.349206
	4.5557	0.72	0.401	0.349206
	4.5657	0.7175	0.4015	0.347619
	4.5757	0.715	0.401	0.347619
	4.5857	0.7125	0.4	0.346032
	4.5957	0.70875	0.3995	0.344444
	4.6057	0.70625	0.3975	0.344444
	4.6157	0.70375	0.3965	0.342857
	4.6257	0.7	0.3945	0.34127
	4.6357	0.6975	0.392	0.339683
	4.6457	0.69375	0.3895	0.339683
	4.6557	0.69125	0.3865	0.338095
	4.6657	0.6875	0.384	0.336508
	4.6757	0.68375	0.3805	0.334921
	4.6857	0.68125	0.378	0.333333
	4.6957	0.6775	0.375	0.333333
	4.7057	0.675	0.3715	0.331746
	4.7157	0.67125	0.3685	0.330159
	4.7257	0.66875	0.366	0.328571
	4.7357	0.665	0.363	0.326984
	4.7457	0.6625	0.36	0.326984
	4.7557	0.66	0.358	0.325397
	4.7657	0.6575	0.3555	0.325397
	4.7757	0.655	0.3525	0.32381
	4.7857	0.65125	0.35	0.32381
	4.7957	0.65	0.348	0.322222
	4.8057	0.6475	0.3455	0.322222
	4.8157	0.645	0.343	0.322222
	4.8257	0.6425	0.341	0.320635
	4.8357	0.64125	0.3385	0.320635
	4.8457	0.64	0.337	0.320635
	4.8557	0.6375	0.3345	0.320635
	4.8657	0.6375	0.333	0.320635
	4.8757	0.63625	0.331	0.320635
	4.8857	0.63625	0.3295	0.322222
	4.8957	0.63625	0.3285	0.322222
	4.9057	0.635	0.327	0.322222
	4.9157	0.63625	0.326	0.322222
	4.9257	0.6375	0.3255	0.322222
	4.9357	0.63875	0.325	0.322222
	4.9457	0.64	0.325	0.322222
	4.9557	0.64125	0.325	0.322222
	4.9657	0.64375	0.325	0.322222
	4.9757	0.64625	0.325	0.322222
	4.9857	0.64875	0.326	0.322222
	4.9957	0.65125	0.327	0.322222
	5.0057	0.65375	0.328	0.322222
	5.0157	0.6575	0.329	0.320635
	5.0257	0.66	0.3305	0.320635
	5.0357	0.6625	0.3315	0.320635
	5.0457	0.66625	0.333	0.319048
	5.0557	0.67	0.3345	0.319048
	5.0657	0.67375	0.3365	0.31746
	5.0757	0.67625	0.3385	0.31746
	5.0857	0.68125	0.3405	0.315873
	5.0957	0.685	0.3425	0.315873
	5.1057	0.68875	0.3445	0.314286
	5.1157	0.69375	0.3465	0.314286
	5.1257	0.6975	0.349	0.312698
	5.1357	0.7025	0.351	0.312698
	5.1457	0.7075	0.3535	0.311111
	5.1557	0.7125	0.356	0.311111
	5.1657	0.7175	0.3585	0.309524
	5.1757	0.7225	0.361	0.309524
	5.1857	0.7275	0.3635	0.307937
	5.1957	0.7325	0.366	0.307937
	5.2057	0.7375	0.3675	0.306349
	5.2157	0.7425	0.37	0.306349
	5.2257	0.7475	0.372	0.304762
	5.2357	0.75125	0.374	0.303175
	5.2457	0.755	0.375	0.303175
	5.2557	0.75875	0.377	0.301587
	5.2657	0.7625	0.3775	0.3
	5.2757	0.765	0.3785	0.298413
	5.2857	0.7675	0.3785	0.298413
	5.2957	0.77	0.379	0.296825
	5.3057	0.7725	0.379	0.295238
	5.3157	0.775	0.3785	0.293651
	5.3257	0.7775	0.378	0.293651
	5.3357	0.77875	0.377	0.292063
	5.3457	0.78125	0.3755	0.292063
	5.3557	0.7825	0.375	0.290476
	5.3657	0.78375	0.3735	0.290476
	5.3757	0.78625	0.372	0.290476
	5.3857	0.7875	0.371	0.288889
	5.3957	0.78875	0.3695	0.288889
	5.4057	0.79125	0.3675	0.288889
	5.4157	0.7925	0.3665	0.288889
	5.4257	0.79375	0.3645	0.288889
	5.4357	0.795	0.363	0.290476
	5.4457	0.7975	0.3615	0.290476
	5.4557	0.79875	0.3595	0.290476
	5.4657	0.8	0.358	0.290476
	5.4757	0.80125	0.356	0.292063
	5.4857	0.80375	0.3545	0.292063
	5.4957	0.80375	0.352	0.293651
	5.5057	0.805	0.3505	0.293651
	5.5157	0.80625	0.349	0.295238
	5.5257	0.8075	0.347	0.295238
	5.5357	0.80875	0.345	0.296825
	5.5457	0.80875	0.3435	0.296825
	5.5557	0.80875	0.342	0.298413
	5.5657	0.81	0.3395	0.298413
	5.5757	0.81	0.338	0.298413
	5.5857	0.80875	0.336	0.3
	5.5957	0.80875	0.3345	0.3
	5.6057	0.8075	0.3325	0.3
	5.6157	0.80625	0.3305	0.3
	5.6257	0.805	0.3285	0.3
	5.6357	0.8025	0.3265	0.298413
	5.6457	0.8	0.3245	0.298413
	5.6557	0.79625	0.322	0.298413
	5.6657	0.7925	0.3195	0.296825
	5.6757	0.7875	0.3175	0.295238
	5.6857	0.78125	0.314	0.293651
	5.6957	0.77625	0.311	0.292063
	5.7057	0.76875	0.308	0.288889
	5.7157	0.76	0.304	0.287302
	5.7257	0.75125	0.3	0.284127
	5.7357	0.74125	0.2955	0.280952
	5.7457	0.73	0.2905	0.27619
	5.7557	0.7175	0.2855	0.273016
	5.7657	0.70375	0.28	0.268254
	5.7757	0.69	0.274	0.263492
	5.7857	0.675	0.2675	0.25873
	5.7957	0.6575	0.2605	0.252381
	5.8057	0.63875	0.2535	0.246032
	5.8157	0.62	0.246	0.239683
	5.8257	0.6	0.2375	0.231746
	5.8357	0.57875	0.2295	0.225397
	5.8457	0.5575	0.2205	0.21746
	5.8557	0.535	0.212	0.207937
	5.8657	0.51125	0.2025	0.2
	5.8757	0.48625	0.193	0.190476
	5.8857	0.46125	0.183	0.180952
	5.8957	0.43625	0.1735	0.171429
	5.9057	0.41125	0.1635	0.161905
	5.9157	0.385	0.153	0.152381
	5.9257	0.36	0.1435	0.14254
	5.9357	0.33375	0.1335	0.132698
	5.9457	0.30875	0.1235	0.122857
	5.9557	0.28375	0.114	0.113175
	5.9657	0.26	0.1045	0.103651
	5.9757	0.2375	0.0955	0.0946032
	5.9857	0.215	0.087	0.0857143
	5.9957	0.19375	0.0785	0.0773016
	6.0057	0.17375	0.0705	0.0692063
	6.0157	0.15375	0.063	0.061746
	6.0257	0.13625	0.056	0.0546032
	6.0357	0.120375	0.0495	0.0480952
	6.0457	0.105375	0.0435	0.0420635
	6.0557	0.0915	0.03795	0.0365079
	6.0657	0.079125	0.0329	0.0315873
	6.0757	0.067875	0.0284	0.0271429
	6.0857	0.057875	0.0243	0.0231746
	6.0957	0.049125	0.0207	0.0195238
	6.1057	0.041375	0.0175	0.0165079
	6.1157	0.034625	0.01465	0.013746
	6.1257	0.02875	0.01225	0.0114127
	6.1357	0.02375	0.01015	0.00939683
	6.1457	0.0195	0.00835	0.00769841
	6.1557	0.01575	0.00685	0.00625397
	6.1657	0.01275	0.00555	0.00504762
	6.1757	0.01025	0.00448	0.00403175
	6.1857	0.008175	0.003585	0.00320635
	6.1957	0.0064625	0.00285	0.00253968
	6.2057	0.005075	0.00225	0.00198413
	6.2157	0.0039625	0.001765	0.00154921
	6.2257	0.0030625	0.00137	0.00119524
	6.2357	0.00235	0.00106	0.00091746
	6.2457	0.0018	0.00081	0.000696825
	6.2557	0.0013625	0.000615	0.000526984
	6.2657	0.00102125	0.000466	0.000393651
	6.2757	0.00076	0.000349	0.000293651
	6.2857	0.0005625	0.000259	0.000215873
	6.2957	0.0004125	0.000191	0.000158095
	6.3057	0.0003	0.0001395	0.000114603
	6.3157	0.00021625	0.000101	8.25397e-05
	6.3257	0.000155	7.25e-05	5.88889e-05
	6.3357	0.00011	5.15e-05	4.15873e-05
	6.3457	7.7375e-05	3.65e-05	2.92063e-05
	6.3557	5.4e-05	2.56e-05	2.03175e-05
	6.3657	3.7375e-05	1.78e-05	1.40159e-05
	6.3757	2.5625e-05	1.22e-05	9.57143e-06
	6.3857	1.7375e-05	8.35e-06	6.49206e-06
	6.3957	1.1725e-05	5.65e-06	4.34921e-06
	6.4057	7.825e-06	3.765e-06	2.90476e-06
	6.4157	5.175e-06	2.5e-06	1.90476e-06
	6.4257	3.3875e-06	1.64e-06	1.24762e-06
	6.4357	2.2e-06	1.07e-06	8.07937e-07
	6.4457	1.4125e-06	6.9e-07	5.1746e-07
	6.4557	9.0375e-07	4.41e-07	3.28571e-07
	6.4657	5.7e-07	2.79e-07	2.06349e-07
	6.4757	3.5625e-07	1.75e-07	1.28889e-07
